# Supplementary material for: Genome-wide screen and multi-omics analysis reveal OGT1 participate in the biosynthesis of safflower flavonoid glycosides
Source: Hortic Res. 2024 Sep 16;11(12):uhae261. doi: 10.1093/hr/uhae261 (PMC11632156; doi:10.1093/hr/uhae261)
Supplement: Web_Material_uhae261 [file web_material_uhae261.zip › Supplementary table.xlsx]

## Sheet: Table S1
Table S1 Comprehensive information of the CYP superfamily in safflower.
Sequence ID	Number of Amino Acid	Molecular Weight	Theoretical pI	Instability Index	Aliphatic Index	Grand Average of Hydropathicity	Predicting subcellular localization	Group	Famliy	Num of CDS	Num of exon	Conserved motifs predicted by MEME																				Development responsive cis-acting elemets									Hormone responsive cis-acting elemets
												motif 1	motif 2	motif 3	motif 4	motif 5	motif 6	motif 7	motif 8	motif 9	motif 10	motif 11	motif 12	motif 13	motif 14	motif 15	motif 16	motif 17	motif 18	motif 19	motif 20	AACA-motif	CAT-box	circadian	GCN4-motif	HD-Zip 1	motif I	MSA-like	NON	RY-element	ABRE	ABRE2	ABRE3a	ABRE4	AuxRE	AuxRR-core	CGTCA-motif	ERE	GARE-motif
HH-031003	508	57713.7	6.69	46.06	90.61	-0.256	Endoplasmic reticulum	clan71	CYP701	7	7	1	1	1	1	1	1	1	1	1	1	1	0	1	0	2	0	0	0	1	0	1	0	0	0	0	0	0	0	1	9	0	0	0	0	0	1	3	0
HH-020246	508	57881	6.96	45.15	92.5	-0.219	Endoplasmic reticulum	clan71	CYP701	7	7	1	1	2	1	1	1	1	1	1	1	1	0	1	0	2	0	0	0	0	0	0	0	0	0	0	0	0	0	0	0	0	0	0	0	1	2	1	1
HH-034607	508	57247.4	8.22	44.9	97.83	-0.073	Endoplasmic reticulum	clan71	CYP89	3	3	0	1	1	1	0	1	0	1	1	1	1	0	0	1	1	1	0	0	0	0	0	0	2	0	0	0	0	0	0	5	0	2	2	0	0	0	0	0
HH-036630	512	57831.2	8.21	44.15	100.68	-0.047	Endoplasmic reticulum	clan71	CYP89	2	2	1	1	1	1	0	1	0	1	1	1	1	0	0	1	1	1	0	0	0	0	0	0	2	0	0	0	0	0	0	3	0	2	2	0	0	0	0	0
HH-036625	354	40190.9	6.34	44.77	98.79	-0.01	Endoplasmic reticulum	clan71	CYP89	4	4	1	2	1	1	0	0	0	0	1	0	0	0	0	1	1	0	0	0	0	0	0	1	0	0	0	0	0	0	0	2	0	2	2	0	1	3	0	0
HH-036629	429	49136.2	9.49	42.25	93.38	-0.148	Endoplasmic reticulum	clan71	CYP89	1	1	1	0	1	1	0	1	1	1	1	1	0	0	0	1	1	0	0	0	0	0	0	1	0	0	0	0	0	0	0	1	0	0	0	0	0	0	0	0
HH-034606	510	57792.2	9.43	42.84	93.27	-0.115	Endoplasmic reticulum	clan71	CYP89	1	1	1	1	1	1	0	1	1	1	1	1	1	0	0	1	1	1	0	0	0	0	0	1	0	0	0	0	0	0	0	1	0	0	0	0	0	0	0	0
HH-033943	522	58822.3	9.2	38.77	95.94	-0.079	Endoplasmic reticulum	clan71	CYP89	1	1	1	1	1	1	0	1	1	1	1	1	1	0	0	1	2	1	0	0	0	0	0	0	0	0	0	0	0	0	2	0	0	0	0	0	1	5	0	0
HH-036631	442	49596.5	9.47	39.2	97.04	-0.109	Endoplasmic reticulum	clan71	CYP89	4	4	0	0	1	0	1	1	1	1	1	1	0	0	0	1	1	0	0	0	0	1	0	1	0	0	0	0	0	0	0	0	0	0	0	0	0	0	0	0
HH-034608	503	56656.6	8.92	40.54	93.98	-0.137	Endoplasmic reticulum	clan71	CYP89	3	3	1	1	1	1	0	1	1	1	1	1	1	0	0	1	1	1	0	0	0	0	0	1	0	0	0	0	0	0	0	4	0	0	0	0	0	1	0	0
HH-027248	522	58833.9	8.37	47.84	95.19	0.014	Endoplasmic reticulum	clan71	CYP77	1	1	1	1	1	1	1	1	0	1	1	1	1	0	0	1	1	1	0	0	0	0	0	1	0	0	0	0	0	0	0	2	0	1	1	0	0	0	2	0
HH-000380	505	56722.5	7.66	41.59	86.65	-0.118	Endoplasmic reticulum	clan71	CYP77	1	1	1	1	1	1	1	1	1	1	1	1	1	1	0	1	1	1	0	0	0	0	0	0	0	0	0	0	0	0	0	0	0	0	0	0	0	1	0	0
HH-014157	505	57877.4	9.26	46.8	98.61	-0.232	Endoplasmic reticulum	clan71	CYP73	3	3	1	1	1	1	1	1	1	2	1	1	1	0	1	1	1	0	1	1	0	0	0	2	0	0	0	1	0	0	0	12	0	3	3	0	0	3	2	0
HH-023114	552	62682.2	9.23	45.42	101.54	-0.134	Endoplasmic reticulum	clan71	CYP73	3	3	1	1	1	1	1	1	1	2	1	1	1	0	1	1	1	0	1	1	1	0	1	0	0	1	0	0	0	0	0	3	0	1	1	0	0	1	0	0
HH-002801	551	62275.6	8.92	37.34	86.88	-0.344	Endoplasmic reticulum	clan71	CYP98	3	3	1	1	1	1	2	1	1	1	1	1	1	0	0	1	1	1	1	0	1	0	0	0	1	0	0	0	0	0	0	1	0	1	1	0	0	1	6	0
HH-003229	505	57228.9	7.29	38.42	90.77	-0.26	Endoplasmic reticulum	clan71	CYP98	5	5	1	1	1	1	1	1	1	1	1	1	1	0	1	1	1	1	0	0	1	0	0	0	1	0	0	0	1	0	0	0	0	0	0	0	0	3	0	0
HH-011134	350	39245.7	8.24	41.47	98.34	0.116	Endoplasmic reticulum	clan71	CYP78	1	1	0	0	0	0	1	2	0	1	0	0	0	0	1	1	0	0	1	1	1	0	0	1	0	0	0	0	0	0	0	3	0	1	1	0	0	0	0	0
HH-014747	458	51961.2	8.31	42.25	94.45	-0.097	Endoplasmic reticulum	clan71	CYP78	2	2	1	1	1	1	0	1	1	1	1	0	1	0	1	1	1	1	1	1	1	0	0	0	0	0	0	0	0	0	0	2	0	0	0	0	0	2	0	0
HH-034410	418	46006.9	8.97	45.45	88.21	0.067	Endoplasmic reticulum	clan71	CYP78	2	2	1	0	1	0	1	1	0	1	0	0	0	0	1	1	1	0	1	1	1	0	0	0	0	1	0	0	0	0	0	12	1	2	2	0	0	2	0	0
HH-018622	537	59576.4	5.96	46.74	91.15	0.056	Endoplasmic reticulum	clan71	CYP78	3	3	1	1	1	1	1	1	1	1	1	0	1	0	1	1	1	1	1	1	1	0	0	0	1	0	0	0	0	0	0	2	0	0	0	0	1	4	0	0
HH-027114	602	66767.4	7.31	35.7	96.2	0.063	Endoplasmic reticulum	clan71	CYP78	5	5	1	1	1	1	1	1	1	1	1	0	1	0	1	1	1	1	1	1	1	0	0	0	2	1	0	0	0	0	2	1	0	1	1	0	0	0	3	1
HH-004873	477	53784.5	9.81	38.33	100.29	0.06	Endoplasmic reticulum	clan71	CYP78	4	4	1	2	2	0	1	1	1	1	1	0	1	0	0	1	1	1	2	1	0	0	0	1	0	0	0	0	0	0	0	1	0	0	0	0	0	1	1	0
HH-017455	361	40955	6.44	32.93	96.4	-0.187	Endoplasmic reticulum	clan71	CYP79	2	2	1	1	1	1	0	0	1	0	1	0	1	0	1	0	1	0	1	0	1	0	0	1	0	0	1	0	0	0	0	4	0	1	1	0	0	1	0	0
HH-011270	577	65917.2	7.17	36.64	86.34	-0.356	Endoplasmic reticulum	clan71	CYP79	5	5	1	1	1	1	0	1	1	0	1	0	1	0	0	1	1	0	1	0	1	0	0	0	1	0	0	0	0	0	0	3	0	0	0	0	0	3	0	0
HH-011271	518	59481.2	8.42	44.05	98.42	-0.134	Endoplasmic reticulum	clan71	CYP79	3	3	1	1	1	1	1	1	1	1	1	1	1	0	0	1	1	0	1	0	1	0	0	0	0	0	0	0	0	0	0	7	1	0	0	0	1	3	1	0
HH-015398	526	59919.5	6.71	34.35	97.49	-0.127	Endoplasmic reticulum	clan71	CYP79	4	4	1	1	1	1	1	1	1	1	1	1	1	0	1	1	1	0	1	0	1	0	0	0	0	0	0	0	0	0	0	2	0	0	0	0	1	1	0	0
HH-037257	552	63321.8	6.01	46.54	77.9	-0.543	Endoplasmic reticulum	clan71	CYP79	4	4	1	1	1	1	0	1	1	0	1	0	1	0	0	1	1	0	1	0	1	0	1	0	0	0	0	0	0	0	0	3	0	1	1	0	0	2	1	1
HH-037256	506	57811.7	7.24	50.19	99.21	-0.1	Endoplasmic reticulum	clan71	CYP79	4	4	1	1	1	1	1	1	1	1	1	1	0	0	0	1	1	0	0	0	1	0	0	0	0	0	0	0	0	0	1	5	1	0	0	0	0	1	4	0
HH-037255	591	67467.7	7.07	44.68	95.97	-0.121	Endoplasmic reticulum	clan71	CYP79	4	4	1	1	1	1	1	1	1	1	1	1	1	0	0	1	1	0	1	0	1	0	0	2	0	0	0	0	0	0	0	2	0	0	0	1	0	1	0	0
HH-031941	531	60375.3	8.6	41.51	99.13	-0.091	Endoplasmic reticulum	clan71	CYP79	4	4	1	1	1	1	1	1	1	1	1	1	1	0	0	1	1	0	1	0	1	0	0	1	1	0	0	0	0	0	0	3	0	1	1	0	0	0	1	0
HH-011135	426	47686.7	9.56	40.73	97.35	0.016	Chloroplast. Endoplasmic reticulum.	clan71	CYP79	7	7	1	1	1	0	0	0	1	0	0	0	1	0	0	0	1	1	0	0	0	1	0	1	0	0	0	0	0	0	0	4	0	2	2	0	2	2	1	0
HH-004331	517	58882.2	8.34	40.04	95.05	-0.229	Endoplasmic reticulum	clan71	CYP93	2	2	1	1	1	1	1	1	1	1	1	1	1	0	1	1	2	1	1	1	1	0	0	1	0	0	0	0	0	0	0	2	0	1	1	0	1	2	0	0
HH-018740	521	58945.4	8.08	36.92	100.12	-0.135	Endoplasmic reticulum	clan71	CYP93	2	2	1	1	1	1	1	1	1	1	1	1	1	0	1	1	2	1	1	1	1	0	0	2	0	0	0	0	1	0	0	0	0	0	0	0	1	2	3	1
HH-018738	519	59297.8	7.77	40.01	100.29	-0.188	Endoplasmic reticulum	clan71	CYP93	2	2	1	1	1	1	1	1	1	1	1	1	1	0	1	1	2	1	1	1	1	0	0	0	0	0	0	0	0	0	0	2	0	0	0	0	0	2	1	0
HH-035453	316	36422.3	8.9	53.34	99.05	-0.273	Endoplasmic reticulum	clan71	CYP93	2	2	0	0	0	0	1	1	0	1	0	1	0	0	1	1	0	0	1	1	1	0	0	0	0	0	0	0	4	0	0	1	0	1	1	0	0	2	0	0
HH-007638	501	56613.2	8.73	46.13	82.06	-0.356	Endoplasmic reticulum	clan71	CYP93	3	3	1	1	1	1	0	1	1	0	1	0	1	0	1	1	1	1	1	0	1	0	1	0	1	0	0	0	0	0	0	0	0	0	0	0	0	0	0	0
HH-015461	507	57032.4	7.66	40.15	97.5	-0.105	Endoplasmic reticulum	clan71	CYP93	2	2	1	1	1	1	1	1	1	1	1	1	1	0	1	1	1	1	1	1	1	0	0	1	0	0	0	0	0	0	0	12	0	2	2	0	0	3	0	0
HH-015462	607	68784.3	9.23	38.47	95.42	-0.142	Endoplasmic reticulum	clan71	CYP93	4	4	1	1	1	1	1	1	1	1	1	1	1	0	1	1	3	1	1	1	1	0	0	0	0	1	0	0	0	0	0	1	0	0	0	0	1	4	1	0
HH-032524	504	57295.1	8.19	38.95	86.63	-0.302	Endoplasmic reticulum	clan71	CYP82	3	3	1	1	1	1	1	1	1	1	1	1	1	0	1	1	2	1	1	0	1	0	0	0	0	0	0	0	0	0	0	2	0	1	1	0	0	1	1	0
HH-032521	479	54602.6	7.01	36.04	83.03	-0.389	Endoplasmic reticulum	clan71	CYP82	5	5	0	1	1	1	0	1	1	1	1	1	1	0	1	1	1	1	1	0	1	0	0	0	0	0	0	0	0	0	0	0	0	0	0	0	0	1	1	0
HH-032523	524	59872.1	8.84	37.95	87.61	-0.294	Endoplasmic reticulum	clan71	CYP82	2	2	1	1	1	1	1	1	1	1	1	1	1	0	1	1	1	1	1	0	1	0	0	0	0	0	1	0	0	0	1	4	0	1	1	0	0	4	1	0
HH-010710	349	39534.6	7.94	43.88	88.88	-0.238	Endoplasmic reticulum	clan71	CYP82	3	3	0	0	0	0	1	0	0	1	0	1	0	0	1	1	2	0	1	1	1	0	0	2	2	0	0	0	1	0	1	4	0	1	1	0	1	3	0	0
HH-009387	506	57706	7.2	29.81	95.18	-0.128	Endoplasmic reticulum	clan71	CYP82	3	3	1	1	1	1	1	1	1	1	1	1	1	0	1	1	2	1	1	1	1	0	0	0	0	0	0	0	0	0	0	8	0	0	0	0	0	2	0	0
HH-009389	532	60239.4	6.02	32.15	96.18	-0.128	Endoplasmic reticulum	clan71	CYP82	2	2	1	1	1	1	1	1	1	1	1	1	1	0	1	1	2	1	1	1	1	0	0	0	0	0	0	0	0	0	0	4	0	0	0	0	0	2	0	0
HH-034447	524	59391.3	6.77	36.61	107.73	0.008	Endoplasmic reticulum	clan71	CYP82	2	2	1	1	1	1	1	1	1	1	1	1	1	0	1	1	2	1	1	1	0	0	0	1	1	1	0	0	0	0	0	0	0	0	0	0	0	1	1	0
HH-010719	594	67017.4	8.11	36.26	99.75	-0.113	Endoplasmic reticulum	clan71	CYP82	4	4	2	1	1	1	1	1	1	1	2	1	2	0	1	1	2	1	1	1	1	0	0	0	2	0	0	0	0	0	0	2	0	0	0	0	0	1	1	0
HH-010717	570	64112.6	8.72	41.67	97.3	-0.111	Endoplasmic reticulum	clan71	CYP82	3	3	1	1	1	1	1	1	1	2	1	1	1	0	1	1	2	1	1	1	1	0	0	0	0	1	0	0	0	0	0	2	0	0	0	0	0	0	1	0
HH-010714	591	66744.5	8.95	38.95	93.2	-0.182	Endoplasmic reticulum	clan71	CYP82	3	4	1	1	1	1	1	1	1	1	1	1	1	0	1	1	2	1	1	1	0	0	0	0	0	0	0	0	0	0	0	3	0	1	1	0	0	1	4	0
HH-010715	532	60449.2	8.6	40.31	92.31	-0.196	Endoplasmic reticulum	clan71	CYP82	3	3	1	1	1	1	1	1	1	1	1	1	1	0	1	1	2	1	1	1	0	0	0	0	0	0	0	0	0	0	0	0	0	2	0	0	0	0	0	0
HH-028534	338	38736.3	9.19	42.66	91.42	-0.284	Endoplasmic reticulum	clan71	CYP81	4	4	1	1	1	0	0	0	1	0	1	0	1	0	1	0	2	1	1	0	1	0	0	0	0	0	0	0	2	0	0	2	0	0	0	0	0	2	0	0
HH-017212	504	58629.2	8.72	48.78	91.25	-0.231	Endoplasmic reticulum	clan71	CYP81	2	2	1	1	1	1	1	1	1	1	1	0	1	0	1	1	1	1	1	1	1	0	0	0	0	0	0	0	0	0	0	3	0	0	0	0	0	2	1	0
HH-009311	516	58648.9	7.76	52.96	98.26	-0.127	Endoplasmic reticulum	clan71	CYP81	2	2	1	1	1	1	1	1	1	1	1	1	1	0	1	1	2	1	1	1	1	0	0	1	0	0	0	0	0	0	0	1	0	0	0	0	0	3	0	1
HH-009308	517	59179.3	8.94	45.45	93.69	-0.157	Endoplasmic reticulum	clan71	CYP81	3	3	1	1	1	1	1	1	1	1	1	1	1	0	1	1	2	1	1	0	1	0	0	1	0	0	0	0	0	0	0	1	0	0	0	0	0	1	1	0
HH-010640	526	60076.9	7.65	45.91	94.18	-0.133	Endoplasmic reticulum	clan71	CYP81	3	3	1	1	1	1	1	1	1	0	1	1	1	0	1	1	1	1	1	1	2	0	0	0	1	0	0	0	1	0	0	2	0	0	0	0	0	1	0	1
HH-018294	533	59842.4	6.62	41.39	88.18	-0.122	Endoplasmic reticulum	clan71	CYP706	3	3	1	1	1	1	1	1	1	1	1	1	1	0	1	1	1	1	1	1	1	0	0	0	0	0	0	0	0	0	0	5	0	0	0	0	0	1	0	1
HH-009818	541	61186.9	7.7	37.88	96.21	-0.13	Endoplasmic reticulum	clan71	CYP706	3	3	1	1	1	1	1	1	1	1	1	1	1	0	1	1	1	1	0	1	1	0	0	0	0	0	0	0	0	0	0	2	0	0	0	0	0	2	1	1
HH-009819	543	61417.3	8.55	39.57	93	-0.176	Endoplasmic reticulum	clan71	CYP706	2	2	1	1	1	1	1	1	1	1	1	1	2	0	1	1	1	1	0	1	1	0	0	0	1	0	0	0	0	0	1	0	0	0	0	0	2	0	0	0
HH-003047	528	60312.8	8.32	27.48	94.64	-0.18	Endoplasmic reticulum	clan71	CYP706		3	1	1	1	1	1	2	1	1	1	1	1	0	1	1	1	1	0	1	1	0	0	1	1	0	1	1	0	0	0	5	0	1	1	0	0	2	1	0
HH-003044	611	69388.3	9.02	45.12	93.67	-0.225	Endoplasmic reticulum	clan71	CYP706	4	4	1	1	1	1	2	1	1	1	1	1	1	0	1	1	1	1	0	1	1	0	0	0	0	0	0	0	0	0	0	1	0	0	0	0	0	2	0	0
HH-022888	492	56162.3	7.72	40.19	98.5	-0.116	Endoplasmic reticulum	clan71	CYP76	3	3	1	1	1	1	1	1	1	1	1	1	1	1	1	1	1	1	0	1	1	0	0	0	0	0	0	0	0	0	0	1	0	0	0	0	0	0	4	0
HH-022890	599	67481	8.43	39.99	92.95	-0.15	Endoplasmic reticulum	clan71	CYP76	8	8	1	1	1	1	1	1	1	1	1	1	0	1	1	1	1	1	0	1	1	0	0	1	0	0	0	1	1	0	0	4	0	1	1	0	0	4	3	0
HH-013809	462	52222	9.19	40.85	98.74	-0.162	Endoplasmic reticulum	clan71	CYP76	5	5	1	0	1	1	1	1	1	1	1	1	0	1	1	1	1	0	0	1	1	0	0	0	0	0	0	0	0	0	0	11	0	1	1	0	0	4	0	0
HH-016540	324	37027.5	5.71	37.59	92.9	-0.336	Endoplasmic reticulum	clan71	CYP76	4	4	1	1	1	1	0	1	1	0	1	0	1	0	0	1	1	0	0	0	1	0	0	0	0	0	0	0	0	0	0	0	0	0	0	0	0	2	1	0
HH-013807	404	45948.9	6.22	36.68	91.19	-0.343	Endoplasmic reticulum	clan71	CYP76	4	4	0	1	1	1	0	1	1	0	1	1	1	1	1	1	1	1	0	0	1	0	0	0	0	1	0	0	0	0	0	2	0	0	0	0	1	0	3	0
HH-016543	496	55567.7	7.23	33.34	102.18	-0.085	Endoplasmic reticulum	clan71	CYP76	2	2	1	1	1	1	1	1	1	1	1	1	1	1	1	1	1	1	0	1	1	0	0	1	0	0	0	0	0	0	0	3	0	2	2	0	0	0	3	0
HH-039080	414	47683.3	7.13	45.27	100.51	-0.16	Endoplasmic reticulum	clan71	CYP76	3	3	1	1	1	1	0	1	1	0	1	1	1	2	1	1	1	1	0	0	2	0	0	0	1	0	0	0	0	0	0	4	0	1	1	0	0	1	1	0
HH-036597	554	63212.7	8.98	45.2	100.79	-0.017	Endoplasmic reticulum	clan71	CYP76	5	5	1	1	1	1	0	1	1	1	1	1	1	2	1	1	1	1	0	1	2	0	0	0	0	0	0	0	0	0	0	1	0	0	0	0	4	2	4	0
HH-039046	414	47683.3	7.13	45.27	100.51	-0.16	Endoplasmic reticulum	clan71	CYP76	3	3	1	1	1	1	0	1	1	0	1	1	1	2	1	1	1	1	0	0	2	0	0	0	1	0	0	0	0	0	0	7	0	1	1	0	0	1	1	0
HH-036596	498	57064.2	8.79	46.12	98.27	-0.12	Endoplasmic reticulum	clan71	CYP76	4	4	1	1	1	1	1	1	1	1	1	1	1	1	1	1	1	1	0	1	0	0	0	1	0	0	0	0	0	0	0	1	0	1	1	0	0	2	3	0
HH-023336	495	56677.3	6.81	45.18	96.51	-0.177	Endoplasmic reticulum	clan71	CYP76	4	4	1	1	1	1	1	1	1	1	1	1	1	1	1	1	1	1	0	1	1	0	0	0	0	0	0	0	0	0	0	6	0	0	0	0	0	3	1	0
HH-012071	431	48821.4	5.45	42.5	99.77	-0.14	Endoplasmic reticulum	clan71	CYP76	3	3	1	1	1	0	0	1	1	0	1	1	1	1	1	1	1	1	0	0	1	0	0	0	0	1	0	0	0	0	1	4	0	0	0	0	0	3	0	0
HH-012070	513	58029.2	6.8	43.65	94.64	-0.095	Endoplasmic reticulum	clan71	CYP76	3	4	1	1	1	1	1	1	1	1	1	1	1	1	1	1	1	1	0	1	1	0	0	0	0	0	0	0	0	0	0	2	0	0	0	0	0	2	0	1
HH-028444	494	55922.7	6.45	42.78	97.09	-0.106	Endoplasmic reticulum	clan71	CYP76	3	3	1	1	1	1	1	1	1	1	1	1	1	1	1	1	1	1	0	1	1	0	0	1	0	0	0	0	0	1	0	2	0	0	0	0	0	2	1	0
HH-012069	419	46777	9.63	53.06	94.01	-0.204	Endoplasmic reticulum	clan71	CYP76	3	3	1	0	1	0	1	1	0	0	1	0	0	1	1	1	1	0	0	1	1	0	0	1	0	0	0	0	0	0	0	1	0	0	0	0	1	2	1	0
HH-012068	420	46704.6	9.09	52.12	90.98	-0.164	Endoplasmic reticulum	clan71	CYP76	3	3	1	0	1	0	1	0	0	1	1	1	0	1	1	1	1	0	0	1	1	0	0	0	0	0	1	0	0	0	0	1	0	0	0	0	0	1	1	0
HH-012066	500	56423.1	7.75	49.68	91.06	-0.122	Endoplasmic reticulum	clan71	CYP76	2	2	1	1	1	1	1	1	1	1	1	1	1	1	1	1	1	1	0	1	1	0	0	0	0	1	1	0	0	0	0	0	0	0	0	0	0	1	0	0
HH-038468	577	66439.3	9.1	37.5	84.28	-0.2	Endoplasmic reticulum	clan71	CYP76	3	3	1	1	1	1	1	1	1	1	1	1	1	1	1	1	1	1	0	1	1	0	0	1	0	1	0	0	0	0	0	0	0	0	0	1	1	2	1	0
HH-016120	487	55314.2	6.19	41.25	101.27	-0.064	Endoplasmic reticulum	clan71	CYP76	2	2	1	1	1	1	1	1	1	1	1	1	1	1	1	1	1	0	0	1	1	0	0	0	1	0	0	0	0	0	0	1	0	0	0	0	1	3	4	0
HH-016121	560	63203.6	8.31	41.03	100.66	-0.008	Endoplasmic reticulum	clan71	CYP76	5	5	1	1	1	1	1	0	1	1	1	1	1	1	1	1	1	0	0	0	1	0	0	1	0	1	0	0	0	0	0	2	0	0	0	0	0	0	1	0
HH-035458	489	55224.4	8.18	42.4	91.92	-0.085	Endoplasmic reticulum	clan71	CYP76	2	2	1	1	1	1	1	1	1	1	1	1	1	1	1	1	1	1	0	1	1	0	0	0	0	2	0	0	0	0	0	3	0	2	2	0	0	0	3	0
HH-035899	477	54587.3	8.57	35.41	94.38	-0.164	Endoplasmic reticulum	clan71	CYP76	4	4	1	0	1	1	1	1	1	1	1	1	0	1	1	1	1	0	0	1	0	0	0	0	0	0	1	0	0	0	0	9	1	0	0	0	0	2	3	0
HH-039032	392	45112	8.28	29.82	82.78	-0.319	Endoplasmic reticulum	clan71	CYP76	7	7	0	1	1	1	0	1	1	1	0	0	1	1	0	1	1	1	0	1	1	0	0	0	3	1	0	0	0	0	0	6	0	2	2	0	0	4	0	0
HH-005380	477	54291.7	7.71	42.03	88.28	-0.281	Endoplasmic reticulum	clan71	CYP76	3	3	1	1	1	1	1	0	1	1	1	0	1	1	1	1	0	1	0	1	1	0	0	0	0	0	0	0	0	0	0	4	0	0	0	0	0	0	0	0
HH-035456	557	63477.2	5.87	32.45	92.75	-0.166	Endoplasmic reticulum	clan71	CYP76	3	3	1	1	1	1	1	1	1	1	1	1	1	1	1	1	1	1	0	1	1	0	0	0	1	1	0	0	0	0	0	5	0	1	1	1	0	1	1	0
HH-035463	538	61601.8	8.84	42.58	94.8	-0.145	Endoplasmic reticulum	clan71	CYP76	2	2	1	1	1	1	1	1	1	1	1	1	1	1	1	1	1	1	0	1	1	0	0	2	0	0	0	0	0	0	0	13	0	2	2	0	0	4	0	0
HH-010333	551	62654.5	9.36	43.82	95.32	-0.26	Endoplasmic reticulum	clan71	CYP76	6	6	1	0	1	0	2	2	0	2	0	2	1	2	0	2	1	1	0	2	0	0	0	0	2	0	0	0	0	0	0	0	0	0	0	0	0	4	1	0
HH-013630	384	44203.7	9.25	44.24	80.73	-0.469	Endoplasmic reticulum	clan71	CYP76	5	5	0	0	1	0	1	1	0	1	0	1	0	0	1	1	1	0	0	1	1	0	0	0	0	0	1	0	0	0	0	1	0	0	0	0	0	1	2	0
HH-013629	353	40941.9	9.24	33.76	81.44	-0.458	Endoplasmic reticulum	clan71	CYP76	3	3	1	0	1	0	0	1	0	1	0	0	0	1	1	1	1	0	0	1	1	0	0	0	1	0	0	0	0	0	1	0	0	0	0	1	0	1	1	0
HH-026425	502	57467.9	9.18	38.07	98.05	-0.153	Endoplasmic reticulum	clan71	CYP76	3	3	1	1	1	1	1	1	1	1	1	1	1	1	1	1	0	1	0	1	1	0	0	0	1	0	0	0	0	0	0	0	0	0	0	1	0	2	0	0
HH-038434	495	56201.2	8.1	38.93	95.29	-0.174	Endoplasmic reticulum	clan71	CYP76	3	3	1	1	1	1	1	1	1	1	1	1	1	1	1	1	1	1	0	1	1	0	0	0	0	0	0	0	0	0	0	3	0	1	1	0	0	2	0	0
HH-024664	392	45152.3	9.04	39.79	92.98	-0.142	Endoplasmic reticulum	clan71	CYP76	6	6	1	0	1	0	1	1	0	1	0	1	0	1	0	1	1	0	0	1	1	0	1	0	0	0	1	0	0	0	0	1	0	1	1	0	0	0	1	0
HH-024660	424	48716.3	8.61	36.14	85.73	-0.274	Endoplasmic reticulum	clan71	CYP76	5	5	1	0	1	1	0	1	1	1	1	1	1	1	1	1	1	1	0	0	1	0	1	2	0	0	0	0	0	0	0	3	0	0	0	0	0	1	1	1
HH-024663	371	41999.8	8.78	33.75	93.23	-0.095	Endoplasmic reticulum	clan71	CYP76	3	3	1	0	1	0	1	1	0	1	0	1	0	1	1	1	1	0	0	1	1	0	1	2	0	0	0	0	0	0	0	3	0	1	1	0	0	0	3	1
HH-036580	406	46474.9	8.32	30.84	99.66	-0.135	Endoplasmic reticulum	clan71	CYP76	4	4	1	0	1	0	0	0	1	0	1	1	1	1	1	1	1	1	0	0	0	0	0	0	0	0	1	0	0	0	0	1	0	1	1	0	0	4	3	0
HH-036325	319	36682.5	7.69	33.22	90.13	-0.36	Endoplasmic reticulum	clan71	CYP76	4	4	1	1	1	1	0	0	1	0	1	0	1	0	1	0	1	1	0	0	1	0	0	0	0	0	2	0	0	0	0	0	0	0	0	0	0	4	2	0
HH-036940	451	51330.1	9.31	28.49	97.49	-0.14	Endoplasmic reticulum	clan71	CYP76	5	5	1	1	1	1	1	0	1	1	1	1	1	1	1	1	0	1	0	1	0	0	0	0	0	0	1	0	0	0	0	0	0	0	0	0	0	4	4	0
HH-035946	469	53406.6	9.43	30.11	97.06	-0.147	Endoplasmic reticulum	clan71	CYP76	3	3	1	1	1	1	1	2	1	1	1	0	1	1	1	1	1	1	0	1	0	0	0	0	0	0	1	0	0	0	0	1	0	0	0	0	0	3	4	0
HH-029964	494	56463.6	8.92	35.54	94.13	-0.235	Endoplasmic reticulum	clan71	CYP76	4	4	1	1	1	1	1	1	1	0	1	1	1	1	1	1	1	1	0	1	1	0	0	1	0	0	0	0	0	0	0	8	0	0	0	0	0	0	0	0
HH-036582	398	45579.9	7.31	40.12	99.45	-0.223	Endoplasmic reticulum	clan71	CYP76	5	5	1	0	1	1	1	0	1	1	1	1	0	1	1	1	2	0	0	1	1	0	0	0	0	0	1	0	0	0	0	0	0	0	0	0	0	4	4	0
HH-036318	424	48196.9	7.01	38.8	98.18	-0.213	Endoplasmic reticulum	clan71	CYP76	3	3	1	1	1	1	1	0	1	1	1	1	1	1	1	0	1	1	0	1	0	0	0	0	0	0	1	0	0	0	0	0	0	0	0	0	0	4	4	0
HH-029954	324	37582.5	7.01	37.38	85.46	-0.362	Endoplasmic reticulum	clan71	CYP76	3	3	1	1	0	1	0	0	1	0	1	0	1	1	1	0	1	1	0	0	1	0	0	0	0	0	2	0	0	0	0	1	0	0	0	0	0	5	2	0
HH-038436	489	55644.1	8.15	34.17	95.32	-0.261	Endoplasmic reticulum	clan71	CYP76	3	3	1	0	0	1	1	1	1	1	1	1	1	1	1	1	0	1	0	1	1	0	0	0	0	0	1	0	0	0	0	0	0	0	0	0	0	4	4	0
HH-036941	332	37756.5	9.42	36.93	95.15	-0.317	Endoplasmic reticulum	clan71	CYP76	5	5	1	0	0	0	1	1	0	1	0	1	0	1	1	1	0	0	0	1	1	0	0	0	0	0	1	0	1	0	0	0	0	0	0	0	0	4	4	0
HH-029950	490	56051.7	9.14	37.45	90.76	-0.319	Endoplasmic reticulum	clan71	CYP76	3	3	1	1	0	1	1	1	1	1	1	1	1	1	1	1	0	1	0	1	1	0	0	0	0	0	1	0	1	0	0	0	0	0	0	0	0	4	4	0
HH-036945	337	38878.1	9.66	36.51	94.6	-0.292	Endoplasmic reticulum	clan71	CYP76	5	5	1	0	0	0	1	1	0	1	0	0	0	1	1	1	1	0	0	1	0	0	0	0	0	0	1	0	1	0	0	0	0	0	0	0	0	3	4	0
HH-029961	557	63778.2	6.12	38.46	88.2	-0.38	Endoplasmic reticulum	clan71	CYP76	6	6	1	1	1	1	1	1	1	1	1	2	1	1	1	1	1	1	0	1	1	0	0	0	0	2	1	0	0	0	0	1	0	0	0	0	0	2	0	0
HH-039253	437	50366.7	9.15	39.2	95.93	-0.189	Endoplasmic reticulum	clan71	CYP76	5	5	1	1	1	1	0	1	1	1	1	1	1	1	1	1	1	1	0	0	1	0	0	0	0	1	0	0	0	0	0	4	0	0	0	0	0	5	0	0
HH-024645	476	54362.1	8.65	36.05	91.76	-0.194	Endoplasmic reticulum	clan71	CYP76	4	4	1	1	1	1	1	1	1	1	1	1	1	1	1	1	1	1	0	1	1	0	0	0	0	0	0	0	0	0	0	6	0	0	0	0	0	3	0	0
HH-024653	406	45976.1	6.96	36.97	93.47	-0.156	Endoplasmic reticulum	clan71	CYP76	3	3	1	1	1	1	0	1	1	1	1	1	1	1	0	1	1	1	0	0	1	0	0	3	0	0	0	0	0	0	0	0	0	0	0	0	0	0	0	0
HH-024654	550	62801.8	6.08	46.22	96.76	-0.044	Endoplasmic reticulum	clan71	CYP76	2	2	1	1	1	1	1	1	1	1	1	1	1	1	1	1	1	1	0	1	1	0	0	1	0	0	0	0	0	0	0	6	0	0	0	0	0	5	0	0
HH-024658	498	56744.8	9.03	37.65	86.79	-0.191	Endoplasmic reticulum	clan71	CYP76	2	2	1	1	1	1	1	1	1	1	1	1	1	1	1	1	1	1	0	1	1	0	0	0	0	0	1	0	0	0	0	13	0	1	1	0	0	2	0	0
HH-036949	416	47582.5	7.71	47.01	81.13	-0.48	Endoplasmic reticulum	clan71	CYP75	5	5	1	1	0	0	0	0	1	0	1	0	1	0	0	0	1	0	0	0	0	0	0	0	0	0	0	0	0	0	0	6	0	3	3	0	0	1	1	0
HH-036948	539	59106.5	7.28	39.35	97.72	-0.032	Endoplasmic reticulum	clan71	CYP75	5	5	1	1	1	1	1	1	1	1	1	1	1	0	1	1	1	1	1	1	1	0	0	0	0	0	0	0	0	0	0	6	0	0	0	0	0	1	1	0
HH-036950	542	59896.4	6.58	34.95	100.77	0.039	Endoplasmic reticulum	clan71	CYP75	4	4	1	1	1	1	1	1	1	1	1	1	1	0	1	1	1	1	1	1	1	0	0	0	0	0	1	0	0	0	0	4	0	0	0	0	0	1	2	0
HH-012360	447	49532.2	9.09	43.21	95.73	-0.173	Endoplasmic reticulum	clan71	CYP75	5	5	1	0	1	1	1	1	1	1	1	0	0	0	1	1	1	0	0	1	1	0	0	0	0	0	0	0	0	0	0	1	0	0	0	0	0	0	0	0
HH-028542	394	43705.8	8.94	30.54	104.01	0.073	Endoplasmic reticulum	clan71	CYP75	5	5	0	0	1	1	1	1	1	1	1	0	0	1	1	1	1	0	0	1	1	0	0	2	0	0	0	0	0	0	0	3	0	1	1	0	0	2	0	0
HH-032075	512	58083.7	8.19	34.88	100.68	-0.071	Endoplasmic reticulum	clan71	CYP83	2	2	1	1	1	1	1	1	1	1	1	1	1	0	1	1	1	1	1	1	1	0	0	0	0	0	0	0	0	0	0	0	0	0	0	0	0	1	1	0
HH-034937	509	57460.7	8.03	39.42	92.65	-0.178	Endoplasmic reticulum	clan71	CYP83	2	2	1	1	1	1	1	1	1	1	1	1	1	0	0	1	1	1	1	1	1	0	0	0	0	0	0	0	0	0	0	14	0	0	0	0	0	3	0	0
HH-000553	489	56278.3	6.38	42.39	89.04	-0.156	Endoplasmic reticulum	clan71	CYP83	2	2	1	1	1	1	1	1	1	1	1	1	1	0	0	1	1	1	1	1	0	0	0	0	1	0	0	0	0	0	0	1	0	0	0	0	0	4	0	0
HH-000549	537	60814.4	6.68	41.57	88.55	-0.18	Endoplasmic reticulum	clan71	CYP83	6	6	1	1	1	1	1	1	1	1	1	1	1	0	1	1	1	1	1	1	1	0	0	0	0	0	0	0	0	0	0	0	0	0	0	0	0	3	2	0
HH-000546	495	56046.7	7.27	48.52	86.04	-0.256	Endoplasmic reticulum	clan71	CYP83	4	4	1	1	1	0	1	1	1	1	1	1	1	0	1	1	1	1	1	1	1	0	0	1	2	0	0	1	0	1	0	8	0	0	1	0	0	8	1	0
HH-000552	537	60790	8.5	44.77	81.12	-0.31	Endoplasmic reticulum	clan71	CYP83	4	4	1	1	1	1	1	1	0	1	1	1	1	1	1	1	1	1	1	1	1	0	0	0	0	0	0	0	0	0	0	5	0	1	1	0	0	2	0	0
HH-014825	486	55289.9	7.44	32.36	94.47	-0.152	Endoplasmic reticulum	clan71	CYP83	3	3	1	1	1	1	1	1	1	1	1	1	1	0	2	1	1	1	1	0	1	0	0	2	0	0	1	0	0	0	0	1	0	1	1	0	0	3	1	1
HH-014824	498	57007.8	7.55	34.22	101.35	-0.031	Endoplasmic reticulum	clan71	CYP83	2	2	1	1	1	1	1	1	1	1	1	1	1	0	1	1	1	1	1	0	1	0	0	0	0	0	0	0	0	0	0	0	0	0	0	0	0	1	1	0
HH-010808	473	53975.1	8.37	40.65	98.5	-0.18	Endoplasmic reticulum	clan71	CYP83	3	3	1	1	1	1	1	1	1	1	1	1	1	0	1	1	1	1	1	1	1	0	0	1	0	0	0	0	0	0	0	1	0	0	0	0	0	0	3	0
HH-010810	501	57114.8	8.84	29.59	103.83	-0.035	Endoplasmic reticulum	clan71	CYP83	2	2	1	1	1	1	1	1	1	1	1	1	1	0	0	1	1	1	1	1	1	0	0	0	0	0	0	0	0	0	0	3	0	1	1	0	0	1	0	0
HH-006607	579	65187.3	7.66	43.25	96.49	-0.126	Endoplasmic reticulum	clan71	CYP71	5	5	1	1	1	1	1	1	1	1	1	1	1	0	0	1	1	1	1	1	1	0	0	0	0	0	1	0	0	0	0	6	0	2	2	0	0	2	0	0
HH-019485	323	35983.4	5.42	38.97	92.69	-0.099	Endoplasmic reticulum	clan71	CYP71	2	2	1	0	1	0	0	1	0	1	0	1	0	0	1	1	1	0	1	0	1	0	0	1	0	0	0	0	0	0	0	0	0	0	0	0	0	2	1	0
HH-020363	478	54262.2	7.62	33.23	94.23	-0.157	Endoplasmic reticulum	clan71	CYP71	2	2	1	1	1	1	1	1	1	1	1	0	1	0	1	1	1	0	1	1	1	0	0	0	0	1	0	0	0	0	0	1	0	1	1	0	0	1	0	0
HH-020384	486	55430.2	7.17	43.35	92.65	-0.211	Endoplasmic reticulum	clan71	CYP71	3	3	1	1	1	1	1	1	1	1	1	1	1	0	1	1	0	1	1	1	1	0	0	1	1	0	0	0	0	0	1	0	0	0	0	1	0	1	0	0
HH-029818	303	34078.8	9.28	36.32	111.02	0.059	Endoplasmic reticulum	clan71	CYP71	1	1	0	0	0	1	1	1	0	1	0	1	0	0	1	1	0	0	1	1	1	0	0	1	0	0	0	0	0	0	0	2	0	0	0	0	0	0	5	1
HH-029771	312	35571.4	8.34	42.99	106.28	0.027	Endoplasmic reticulum	clan71	CYP71	3	3	0	0	0	0	1	1	0	1	0	1	0	0	1	1	1	0	1	1	1	0	0	0	0	0	0	0	0	0	0	3	0	1	1	0	0	2	0	1
HH-035319	502	56997.8	8.74	38.15	101.2	-0.094	Endoplasmic reticulum	clan71	CYP71	2	2	1	1	1	1	1	1	1	1	1	1	1	0	1	1	2	1	1	1	1	0	1	0	0	0	0	0	0	0	0	0	0	0	0	0	0	0	0	1
HH-035328	344	39481.9	6.81	41.09	94.04	-0.32	Endoplasmic reticulum	clan71	CYP71	4	4	1	1	1	1	0	0	1	0	1	0	1	0	1	0	2	0	1	0	1	0	0	1	0	0	0	0	0	0	0	7	0	0	0	1	0	5	0	0
HH-029769	337	38432.4	5.71	42.39	92.91	-0.221	Endoplasmic reticulum. Nucleus.	clan71	CYP71	6	6	0	1	1	1	0	0	1	0	1	0	1	0	1	0	2	0	1	0	1	0	0	1	1	0	0	0	0	0	0	1	0	0	0	0	0	1	2	0
HH-029765	478	54038.9	7.23	44.5	103.62	-0.018	Endoplasmic reticulum	clan71	CYP71	3	3	1	1	1	1	1	1	1	1	1	1	1	0	1	1	0	1	1	1	1	0	1	0	0	0	0	0	0	0	0	3	0	1	1	0	0	6	1	0
HH-029763	514	58451.2	9.22	44.22	99.05	-0.174	Endoplasmic reticulum	clan71	CYP71	2	2	1	1	1	1	1	1	1	1	1	1	1	0	1	1	1	1	1	1	1	0	0	0	0	0	0	0	0	0	0	3	0	0	0	0	0	3	3	0
HH-025958	473	53839	6.1	35.61	96.62	-0.289	Endoplasmic reticulum	clan71	CYP71	5	5	1	1	0	1	0	0	1	1	1	1	1	0	0	1	1	1	1	1	1	0	0	1	0	0	0	0	0	0	0	0	0	0	0	0	0	2	2	0
HH-025963	488	55276.4	8.83	45.19	99.47	-0.124	Endoplasmic reticulum	clan71	CYP71	3	3	1	1	1	1	1	1	1	1	1	1	1	0	1	1	2	1	1	1	1	0	0	0	0	0	0	0	0	0	0	3	0	1	1	0	0	0	1	0
HH-025964	543	61869	9.13	46.6	98.4	-0.201	Endoplasmic reticulum	clan71	CYP71	4	4	1	1	1	1	1	1	1	1	1	1	1	0	0	1	2	1	1	1	1	0	0	3	0	0	0	0	0	0	0	7	0	2	2	0	0	3	0	0
HH-022396	468	53100.8	8.61	37.81	93.12	-0.207	Endoplasmic reticulum	clan71	CYP71	2	2	1	1	1	1	1	1	1	1	1	1	1	0	1	1	1	1	1	1	1	0	0	2	0	0	0	0	0	0	0	11	0	2	2	1	0	1	1	0
HH-023811	503	56906.2	7.14	42.11	92.58	-0.025	Endoplasmic reticulum	clan71	CYP71	2	2	1	1	1	1	1	1	1	1	1	1	1	0	1	1	1	1	1	1	1	0	0	2	0	1	0	0	1	0	0	5	0	0	0	2	0	1	2	0
HH-032694	507	57456	8.57	42.74	96	-0.129	Endoplasmic reticulum	clan71	CYP71	2	2	1	1	1	1	1	1	1	1	1	1	1	0	1	1	1	1	1	1	1	0	0	2	1	0	0	0	0	0	0	5	0	0	0	0	0	1	3	0
HH-038605	346	39210.7	7.64	44.18	97.83	-0.15	Endoplasmic reticulum	clan71	CYP71	3	3	0	0	1	0	1	0	0	1	0	1	0	0	1	1	1	0	1	1	1	0	0	0	0	0	0	0	0	0	0	0	0	0	0	0	0	1	5	0
HH-032689	514	58357.9	6.97	39.99	94.32	-0.135	Endoplasmic reticulum	clan71	CYP71		2	1	1	1	1	1	1	1	1	1	1	1	0	1	1	1	1	1	1	1	0	0	0	0	0	0	0	0	0	0	0	0	0	0	0	0	1	5	0
HH-010689	497	55866.6	8.6	34.23	93.5	-0.183	Endoplasmic reticulum	clan71	CYP71	3	3	1	1	1	1	1	1	1	1	1	1	1	0	0	1	2	1	1	1	1	0	1	1	0	0	0	0	0	0	0	0	0	0	0	0	0	2	3	0
HH-005674	307	34782.8	8.71	39.81	89.54	-0.238	Endoplasmic reticulum	clan71	CYP71	3	3	0	0	0	0	0	1	0	1	0	1	0	0	1	1	0	0	1	0	1	0	0	2	1	0	0	0	0	0	0	2	0	0	0	0	0	1	1	0
HH-005682	391	44003.6	7.86	36.63	97.7	-0.162	Endoplasmic reticulum	clan71	CYP71	3	3	1	0	1	0	0	1	0	0	0	1	0	0	1	1	1	0	1	0	1	0	0	0	0	1	0	0	0	0	0	0	0	0	0	0	0	2	2	0
HH-005681	510	57414.2	6.72	41.81	92.86	-0.129	Endoplasmic reticulum	clan71	CYP71	3	3	1	1	1	1	1	1	1	1	1	1	1	0	1	1	1	1	1	1	1	0	0	2	0	0	0	0	0	0	0	3	0	2	2	0	0	3	0	0
HH-016667	491	55610.5	6.98	37.45	102.22	0.01	Endoplasmic reticulum	clan71	CYP71	2	2	1	1	1	1	1	1	1	1	1	1	1	0	1	1	1	1	1	1	1	0	0	0	0	0	0	0	0	0	0	0	0	0	0	0	0	2	1	1
HH-007082	493	55505.9	5.99	33.12	100.67	-0.076	Endoplasmic reticulum	clan71	CYP71	2	2	1	1	1	1	1	1	1	1	1	1	1	0	1	1	1	1	1	1	1	0	0	0	0	0	0	0	0	0	0	1	0	0	0	0	0	0	1	0
HH-019823	457	52033.5	8.52	35.34	100.92	-0.123	Endoplasmic reticulum	clan71	CYP71	3	3	1	1	1	1	1	1	1	1	1	1	0	0	1	1	2	0	1	1	1	0	0	0	1	0	0	0	0	0	0	2	0	1	1	0	0	0	0	0
HH-007081	492	56024.8	6.93	38.6	99.7	-0.1	Endoplasmic reticulum	clan71	CYP71	2	2	1	1	1	1	1	1	1	1	1	1	1	0	1	1	2	1	1	1	1	0	0	1	0	0	0	0	0	0	0	6	0	0	0	1	0	4	0	0
HH-005678	504	57081.3	6.55	37.19	101.17	0.008	Endoplasmic reticulum	clan71	CYP71	3	3	1	1	1	1	1	1	1	1	1	1	1	0	1	1	1	1	1	1	1	0	0	0	0	0	0	0	0	0	0	2	1	0	0	0	0	1	1	0
HH-005676	527	59751.9	7.72	37.95	92.31	-0.135	Endoplasmic reticulum	clan71	CYP71	3	3	1	1	1	1	1	1	1	1	1	1	1	0	1	1	1	1	1	1	1	0	0	2	0	0	0	0	0	0	0	5	1	2	2	0	0	1	1	3
HH-010274	458	51990.4	6.52	33.04	105.98	-0.009	Endoplasmic reticulum	clan71	CYP71	2	2	1	1	1	1	0	1	1	1	1	1	1	0	1	1	1	1	1	1	1	0	0	0	0	0	0	0	0	0	0	10	0	2	2	0	0	4	0	0
HH-010275	458	52139.7	7.05	32.1	105.76	-0.028	Endoplasmic reticulum	clan71	CYP71	2	2	1	1	1	1	0	1	1	1	1	1	1	0	1	1	1	1	1	1	1	0	0	0	0	0	0	0	0	0	0	10	0	2	2	0	0	4	1	0
HH-005757	435	48780.3	6.24	42.12	103.31	-0.125	Endoplasmic reticulum	clan71	CYP71	2	2	1	1	0	1	1	1	1	1	1	1	1	0	1	1	0	1	1	1	1	0	0	0	0	0	0	0	0	0	0	7	0	1	1	0	0	2	2	0
HH-032578	495	55779.6	5.9	40.66	91.84	-0.065	Endoplasmic reticulum	clan71	CYP84	3	3	1	1	1	1	1	1	1	1	1	1	1	0	1	1	1	1	1	1	1	0	0	1	0	0	0	0	0	0	0	2	0	0	0	0	0	2	0	0
HH-009213	514	57932.9	6.15	39.26	89.98	-0.14	Endoplasmic reticulum	clan71	CYP84	2	2	1	1	1	1	1	1	1	1	1	1	1	0	1	1	1	1	1	1	1	0	0	0	0	0	0	0	0	0	0	12	0	0	0	2	0	1	3	0
HH-001661	512	57926.2	8.89	43.84	89.32	-0.203	Endoplasmic reticulum	clan71	CYP92	2	2	1	1	1	1	1	1	1	1	1	1	1	0	1	1	1	1	1	1	1	0	0	0	0	0	0	0	0	0	0	19	0	2	2	0	0	5	0	0
HH-016707	503	58619.1	8.84	38.05	87.97	-0.378	Endoplasmic reticulum	clan71	CYP92	2	2	1	1	1	1	1	1	1	1	1	1	1	0	1	1	1	1	1	1	1	0	0	1	0	0	0	0	1	1	0	1	0	0	0	0	0	5	2	0
HH-010900	418	47906.5	9.07	38.92	95.12	-0.25	Endoplasmic reticulum	clan71	CYP92	1	1	1	0	1	0	1	1	0	1	1	1	0	0	1	1	1	0	1	1	1	0	0	0	1	0	1	0	0	0	0	0	0	0	0	0	0	2	2	0
HH-010901	507	58304.3	6.94	37.59	89.57	-0.255	Endoplasmic reticulum	clan71	CYP92	1	1	1	1	1	1	1	1	1	1	1	1	1	0	1	1	1	1	1	1	1	0	0	1	1	0	1	0	0	0	0	2	0	2	2	0	0	0	0	0
HH-010894	498	56915.7	7.84	36.17	89.42	-0.307	Endoplasmic reticulum	clan71	CYP92	2	2	1	1	1	1	1	1	1	1	1	1	1	0	1	1	1	1	1	1	1	0	0	1	0	1	0	0	0	0	0	0	0	0	0	0	0	0	1	0
HH-010895	509	58005.1	7.26	41.58	94.99	-0.199	Endoplasmic reticulum	clan71	CYP92	3	3	1	1	1	1	1	1	1	1	1	1	1	0	1	1	1	1	1	1	1	0	0	1	0	0	0	0	0	0	0	4	0	0	0	0	0	1	2	1
HH-007399	357	41070.5	6.38	46.33	91.99	-0.175	Endoplasmic reticulum	clan86	CYP96	1	1	1	0	1	0	0	1	0	0	0	0	0	0	0	0	1	0	0	0	1	1	0	0	0	0	0	0	0	0	0	2	0	1	1	0	0	0	1	0
HH-007398	385	44316.1	9.03	51.71	82	-0.434	Endoplasmic reticulum	clan86	CYP96	4	4	1	1	1	1	0	0	1	0	1	0	0	0	0	0	1	0	0	0	0	0	0	1	1	0	0	0	0	0	0	2	0	1	1	0	0	4	1	0
HH-007395	396	45413.3	6.21	48.42	91.04	-0.222	Endoplasmic reticulum	clan86	CYP96	1	1	1	0	1	1	0	1	1	0	0	0	0	0	0	0	1	0	1	0	0	1	0	1	1	0	0	0	0	0	0	3	0	1	1	0	1	2	1	1
HH-007403	372	42867.7	6.07	38.31	99.09	-0.083	Endoplasmic reticulum	clan86	CYP96	1	1	1	0	1	0	0	1	0	0	0	0	0	0	0	0	1	0	1	0	0	1	0	0	0	0	0	0	0	0	0	1	0	0	0	0	0	1	0	0
HH-034549	468	53818.6	8.9	41.36	88.33	-0.224	Endoplasmic reticulum	clan86	CYP96	1	1	1	1	1	1	0	1	1	0	0	0	0	0	0	0	0	0	1	0	0	1	0	0	0	2	0	0	1	0	0	1	0	1	1	0	0	4	0	0
HH-007405	572	64193.8	7.9	36.77	83.69	-0.247	Endoplasmic reticulum. Nucleus.	clan86	CYP96	5	5	1	1	1	1	1	1	1	1	0	0	1	0	0	0	0	0	0	0	0	1	0	0	1	1	0	0	0	0	0	1	0	0	0	0	0	2	0	0
HH-007401	434	49866.9	8.83	39.91	92.76	-0.194	Endoplasmic reticulum	clan86	CYP96	1	1	1	1	1	1	0	1	1	0	0	0	1	0	0	0	1	0	1	0	0	1	0	2	0	0	0	0	0	0	1	3	0	0	0	0	0	3	1	0
HH-007397	339	38976.2	6.6	33.27	98.94	-0.02	Endoplasmic reticulum	clan86	CYP96	2	2	0	0	1	0	0	1	0	0	0	0	0	0	0	0	1	0	1	0	0	1	0	0	0	0	0	0	0	0	0	4	0	1	1	0	3	0	1	0
HH-028871	500	57118.5	8.97	34.04	93.54	-0.05	Endoplasmic reticulum	clan86	CYP96	2	2	1	1	1	1	1	1	1	0	0	0	1	1	0	0	1	0	0	0	1	2	1	0	0	0	0	0	0	0	0	0	0	0	0	0	0	2	1	0
HH-033362	556	63937.1	8.88	38.18	88.9	-0.155	Endoplasmic reticulum	clan86	CYP704	7	7	1	1	1	1	1	1	1	0	0	0	1	0	1	0	0	0	1	0	1	1	0	0	0	0	0	0	0	0	0	5	0	0	0	0	0	1	1	0
HH-018672	511	58744.7	7.61	32.12	90.08	-0.268	Endoplasmic reticulum	clan86	CYP704	6	6	1	1	1	1	0	1	1	0	1	0	1	0	0	1	1	0	0	1	1	1	1	3	0	0	0	0	0	0	0	11	0	2	2	0	0	2	0	0
HH-036095	518	59821.7	8.86	35.02	89.4	-0.212	Endoplasmic reticulum	clan86	CYP704	6	7	1	1	1	1	0	1	1	0	0	0	1	0	0	1	1	0	1	0	2	1	0	1	0	0	0	0	0	0	0	1	0	0	0	0	0	0	2	0
HH-006360	573	65994.3	8.94	31.27	88.67	-0.234	Endoplasmic reticulum	clan86	CYP704	9	9	1	1	1	2	0	1	1	0	0	0	1	0	0	0	1	0	1	1	1	1	0	0	0	0	1	0	0	0	0	6	0	0	0	0	0	1	2	0
HH-006363	437	50539	5.68	30.68	83.64	-0.316	Endoplasmic reticulum	clan86	CYP704	7	7	0	1	1	2	0	1	1	0	0	0	1	0	0	0	1	0	1	0	1	1	0	0	0	0	0	0	0	0	0	11	0	1	1	0	0	0	0	0
HH-019370	610	69561.6	7.61	36.52	89.77	-0.102	Endoplasmic reticulum	clan86	CYP704	8	8	1	1	1	2	0	1	1	0	0	0	1	0	0	0	1	0	1	0	1	1	0	0	0	0	0	0	0	0	0	2	0	1	1	0	0	1	1	0
HH-005385	557	64360.2	6.64	33.89	86.01	-0.114	Endoplasmic reticulum	clan86	CYP704		4	1	1	1	2	0	1	0	0	0	0	1	0	0	0	1	0	1	0	1	1	0	0	0	0	0	0	0	0	0	0	0	0	0	0	0	2	1	0
HH-018671	564	64480.6	6.81	34.16	95.57	-0.059	Endoplasmic reticulum	clan86	CYP704	6	6	1	1	1	1	0	1	1	0	0	0	1	0	1	0	1	0	1	1	1	1	0	0	0	0	0	0	0	0	0	2	0	0	0	0	0	1	4	0
HH-013680	528	60387.8	9.21	41.73	88.45	-0.121	Endoplasmic reticulum	clan86	CYP94	3	3	1	1	1	1	1	2	1	0	0	0	1	0	0	0	0	1	1	0	1	1	0	0	0	0	0	0	0	0	0	6	0	0	0	0	0	2	1	0
HH-007509	497	56728.6	8.98	39.35	90.56	-0.119	Endoplasmic reticulum	clan86	CYP94	1	1	1	1	1	2	0	1	1	0	0	0	2	0	0	0	2	0	0	0	1	1	0	2	0	0	0	0	2	0	0	3	0	1	1	0	2	1	0	0
HH-038939	501	57214.2	9.04	58.3	88.68	-0.119	Endoplasmic reticulum	clan86	CYP94	1	1	1	1	1	1	0	1	1	0	0	0	1	0	0	0	1	0	1	0	1	1	0	3	0	0	0	0	0	0	0	7	0	0	0	0	0	9	0	1
HH-019059	501		9.04	58.3	88.68	-0.119	Endoplasmic reticulum	clan86	CYP94	1	1	1	1	1	1	0	1	1	0	0	0	1	0	0	0	1	0	1	0	1	1	0	4	0	0	0	0	0	0	0	6	0	0	0	0	0	8	0	1
HH-015340	480	53914.1	5.99	50.84	79.62	-0.328	Endoplasmic reticulum	clan86	CYP94	3	3	1	1	1	1	0	1	1	0	0	0	0	0	0	0	0	0	1	0	1	1	0	0	1	1	0	0	0	0	0	2	0	1	1	0	0	0	0	1
HH-006142	581	64733.8	8.42	40.23	85.56	-0.212	Endoplasmic reticulum	clan86	CYP94	1	1	1	1	3	1	1	1	1	0	0	0	1	0	0	0	0	0	1	0	1	1	0	0	1	0	0	0	0	0	0	3	0	1	1	0	0	3	1	0
HH-005641	510	57931	8.85	45.78	89.8	-0.093	Endoplasmic reticulum	clan86	CYP94	1	1	1	1	1	1	1	1	1	0	0	0	0	1	0	0	0	0	0	0	1	1	0	1	1	0	0	0	0	0	0	10	0	1	1	0	1	2	0	0
HH-013294	558	64194.2	9.04	38.92	85.29	-0.232	Endoplasmic reticulum	clan86	CYP94	3	3	1	1	1	2	0	1	1	0	0	0	0	0	0	0	0	0	1	0	0	1	0	0	0	0	0	0	0	0	0	5	0	1	1	0	0	3	1	0
HH-014956	512	58415.4	9.08	40.83	89.71	-0.144	Endoplasmic reticulum	clan86	CYP86	2	2	1	1	1	1	1	1	1	0	0	0	0	0	0	0	0	0	1	0	1	1	0	0	0	0	0	0	0	0	0	1	0	0	0	0	0	0	1	0
HH-012127	536	60587.9	6.58	40.89	90.58	-0.135	Endoplasmic reticulum	clan86	CYP86	4	4	1	1	1	1	1	1	1	0	1	0	0	0	0	0	0	0	1	0	1	1	0	0	0	0	0	1	0	0	0	10	0	1	1	0	2	2	0	1
HH-013136	566	65183.8	8.97	44.15	89.73	-0.208	Endoplasmic reticulum	clan86	CYP86	2	2	1	1	1	1	1	1	1	0	0	0	1	0	0	0	0	0	1	0	1	1	0	2	1	0	1	0	0	0	0	4	0	1	1	1	0	2	0	1
HH-000828	594	67282.1	7.1	41.36	89.93	-0.292	Endoplasmic reticulum	clan97	CYP97	10	10	1	1	1	1	1	0	1	1	0	0	1	0	0	0	1	0	1	0	0	1	0	0	0	0	0	0	0	0	0	3	0	1	1	0	0	2	1	0
HH-020453	610	68583	6.22	43.1	87.44	-0.256	Endoplasmic reticulum	clan97	CYP97	16	16	1	1	1	1	0	1	1	1	0	1	1	0	0	0	1	0	1	0	0	1	0	0	0	0	0	0	0	0	0	0	0	0	0	0	0	3	2	0
HH-000974	541	60858.8	5.76	46.5	89.56	-0.183	Endoplasmic reticulum	clan97	CYP97		14	1	1	1	1	0	1	1	1	0	0	1	0	0	0	1	0	1	0	1	0	0	1	0	0	0	0	0	0	0	4	0	0	0	0	0	1	1	0
HH-005116	529	59677.2	9.11	44.17	87.73	-0.184	Endoplasmic reticulum	clan72	CYP714		5	1	1	1	1	1	1	0	1	1	0	1	0	0	1	2	0	1	0	1	0	0	0	1	0	1	0	0	0	0	2	0	0	0	0	0	1	1	1
HH-017978	511	57767.2	9.14	37.04	79.69	-0.255	Endoplasmic reticulum	clan72	CYP715	5	5	1	1	1	1	0	1	1	1	0	0	1	0	0	1	1	0	1	0	1	0	0	0	0	0	0	0	0	0	0	6	1	1	1	0	0	1	4	0
HH-011794	522	59538.1	9.22	42.19	98.45	0.014	Endoplasmic reticulum	clan72	CYP735	5	5	1	1	1	1	1	1	1	0	1	0	1	0	0	0	1	0	1	0	1	0	0	0	0	0	0	0	0	0	0	1	0	1	1	0	0	0	2	0
HH-037584	498	56759.8	9.18	28.72	92.39	-0.219	Endoplasmic reticulum	clan72	CYP749	6	6	1	1	1	1	1	1	1	1	1	0	1	0	0	0	1	0	1	0	1	0	0	1	0	0	1	0	0	0	0	1	0	0	0	0	0	1	0	1
HH-019541	499	56997.2	8.99	33.85	91.66	-0.248	Endoplasmic reticulum	clan72	CYP749	5	5	1	1	1	1	0	1	1	0	1	0	2	0	0	0	1	0	1	0	1	1	0	1	0	0	0	0	0	0	0	1	0	1	1	0	0	2	2	0
HH-033942	502	57647.4	8.96	36.14	96.49	-0.189	Endoplasmic reticulum	clan72	CYP749	6	6	1	1	1	1	0	1	1	1	1	0	1	0	0	0	1	0	1	0	1	0	0	0	0	0	0	0	0	0	0	4	0	0	0	0	0	2	2	2
HH-034609	344	39762.8	7.89	35.6	89.24	-0.329	Endoplasmic reticulum	clan72	CYP749	5	5	0	0	1	0	0	1	0	0	0	0	0	0	0	0	1	0	1	0	0	1	0	0	1	1	0	0	1	0	1	0	0	0	0	0	0	1	1	0
HH-033940	406	46025.3	8.63	35.44	96.28	-0.184	Endoplasmic reticulum	clan72	CYP749	4	5	1	1	1	1	0	1	1	0	1	0	1	0	0	0	1	0	1	0	1	2	0	0	0	0	1	0	0	0	0	2	0	0	0	0	0	3	0	0
HH-009405	503	57448.7	9.32	34.16	88.97	-0.212	Endoplasmic reticulum	clan72	CYP721	6	6	1	1	1	1	1	1	1	1	1	0	1	0	0	0	1	0	1	0	0	0	0	0	0	0	0	0	0	0	0	7	0	0	0	0	0	0	6	0
HH-008771	501	56743	8.91	44.83	95.15	-0.174	Endoplasmic reticulum	clan72	CYP734	7	7	1	1	1	1	1	1	1	0	1	0	1	0	0	0	1	0	1	0	1	0	0	1	0	0	0	0	0	0	0	2	0	1	1	0	0	0	0	0
HH-026678	533	61027.3	9.4	39.64	94.24	-0.125	Endoplasmic reticulum	clan72	CYP734	5	6	1	1	1	1	1	1	1	1	1	0	1	0	0	0	1	0	1	0	1	0	0	1	0	1	0	0	0	0	0	1	0	0	0	0	0	0	0	0
HH-012202	511	58542.9	9.41	42.5	90.45	-0.205	Endoplasmic reticulum	clan72	CYP72	5	5	1	1	1	1	0	1	1	1	1	0	1	0	0	0	2	0	1	0	1	0	0	1	0	0	0	0	0	0	0	2	0	0	0	0	0	2	3	0
HH-019362	501	56882.5	8.71	43.94	91.68	-0.145	Endoplasmic reticulum	clan72	CYP72	5	5	1	1	1	1	0	1	1	1	1	0	1	0	0	0	2	0	1	0	1	0	0	0	2	0	0	0	0	0	0	0	0	0	0	0	0	2	2	0
HH-013120	536	61773.4	9.13	40.55	97.26	-0.13	Endoplasmic reticulum	clan72	CYP72	5	5	1	1	1	1	0	1	1	1	1	0	1	0	0	0	2	0	1	0	1	0	0	1	0	0	0	0	0	0	0	4	0	0	0	0	0	0	1	0
HH-023995	518	59337.6	9.49	48.45	91.62	-0.115	Endoplasmic reticulum	clan72	CYP72	5	5	1	1	1	1	0	1	1	1	1	0	1	0	0	0	2	0	1	0	1	0	0	0	0	0	0	0	0	0	0	4	0	0	0	0	0	3	1	0
HH-024008	541	62040.9	9.1	39.22	99.8	-0.022	Endoplasmic reticulum	clan72	CYP72	6	7	1	1	1	1	0	1	1	1	1	1	1	0	0	0	2	0	1	1	1	0	0	1	0	0	0	0	0	0	0	4	0	2	2	0	0	0	0	0
HH-024009	520	59487.7	9.18	42.05	93.71	-0.109	Endoplasmic reticulum	clan72	CYP72	6	7	1	1	1	1	0	1	1	1	1	0	1	0	0	0	2	0	1	0	1	0	0	0	1	0	0	0	0	0	0	5	0	2	2	0	0	1	0	0
HH-024007	500	56846.6	9.27	41.51	92.44	-0.107	Endoplasmic reticulum	clan72	CYP72	8	8	1	1	1	1	0	1	1	1	0	0	1	0	0	0	2	0	1	0	0	0	0	0	0	0	0	0	0	0	0	0	0	0	0	0	0	0	2	0
HH-024006	531	60362.6	9.03	39.15	94.01	-0.117	Endoplasmic reticulum	clan72	CYP72	7	8	1	1	1	1	0	1	1	1	1	0	1	0	0	0	2	0	1	0	1	0	0	0	0	0	0	0	0	0	0	3	0	1	1	0	0	3	1	0
HH-024013	517	58938	9.02	45.59	99.36	-0.058	Endoplasmic reticulum	clan72	CYP72	5	5	1	1	1	1	0	1	0	1	1	0	1	0	0	0	2	0	1	0	1	0	0	0	0	0	0	0	0	0	0	4	0	1	1	0	0	0	1	0
HH-016689	529	61140.5	9.28	38.89	92.31	-0.219	Endoplasmic reticulum	clan72	CYP72	5	5	1	1	1	1	0	1	0	1	1	0	1	0	0	0	2	0	1	0	1	0	0	0	1	0	0	0	0	0	0	5	0	1	1	0	0	4	0	0
HH-016674	552	63174.6	7.97	40.74	94.78	-0.067	Endoplasmic reticulum	clan72	CYP72	8	8	1	1	1	1	0	1	0	1	1	0	1	0	0	0	1	0	1	0	1	0	0	1	0	0	0	0	0	0	0	2	0	1	1	0	0	0	0	0
HH-009487	426	48389.2	8.09	37.52	93.62	-0.181	Endoplasmic reticulum	clan72	CYP72	5	5	1	1	1	1	0	1	0	1	1	0	1	0	0	0	2	0	1	0	1	0	0	0	0	0	0	0	0	0	0	0	0	0	0	0	0	0	0	0
HH-009489	534	61454.1	9.34	35.43	98.91	-0.129	Endoplasmic reticulum	clan72	CYP72	5	5	1	1	1	1	0	2	0	1	1	0	1	0	0	0	2	0	1	0	1	0	0	0	0	0	0	0	1	0	0	0	0	0	0	0	0	0	1	0
HH-026698	532	60881.8	6.93	44.16	90.86	-0.108	Endoplasmic reticulum	clan72	CYP72	7	7	1	1	1	1	0	1	1	1	1	0	1	0	0	0	2	0	1	0	1	0	0	2	1	0	0	0	0	0	0	3	0	0	0	0	1	6	0	0
HH-031356	612	69678.7	9.24	47.7	97.97	-0.069	Endoplasmic reticulum	clan72	CYP72	7	7	1	1	1	1	0	1	1	1	0	0	1	0	1	0	1	0	1	0	1	0	0	0	1	0	0	0	0	0	0	9	0	1	1	0	0	2	3	0
HH-031363	429	48755	6.04	47.42	102.7	0.077	Endoplasmic reticulum	clan72	CYP72	7	7	1	1	1	1	0	0	1	0	0	0	1	0	0	0	0	0	1	0	1	0	0	1	1	0	0	0	0	0	1	15	0	1	1	0	0	6	1	0
HH-016302	486	56018.1	8.31	44.07	91.26	-0.16	Endoplasmic reticulum	clan72	CYP72	9	9	1	1	1	1	0	0	1	0	0	0	1	0	0	0	0	0	1	0	1	0	0	0	1	0	0	0	0	0	0	15	0	0	0	0	0	15	2	0
HH-018857	578	65547	9.36	42.26	95.14	-0.167	Endoplasmic reticulum	clan711	CYP711	5	5	1	1	1	1	1	1	1	1	1	0	0	0	0	0	0	0	1	0	1	0	0	1	1	1	0	0	0	0	1	5	0	1	1	0	0	3	0	0
HH-015447	388	43126.1	9.01	44.69	91.42	-0.223	Endoplasmic reticulum	clan85	CYP88	8	8	1	2	0	1	0	0	1	0	0	0	0	0	0	0	0	1	0	0	0	0	0	0	1	0	0	0	0	0	0	3	0	0	0	0	0	2	1	0
HH-018102	463	51242.7	8.92	44.11	88.21	-0.111	Endoplasmic reticulum	clan85	CYP88	4	4	1	0	0	1	0	0	0	0	0	0	0	0	0	0	1	0	0	0	0	0	0	1	0	0	0	0	0	0	0	1	0	0	0	0	0	1	1	0
HH-014388	558	64030	8.97	38.47	92.42	-0.138	Endoplasmic reticulum	clan85	CYP88	7	7	1	1	1	1	1	0	1	1	1	1	1	0	0	0	0	0	0	0	1	0	0	0	0	0	1	0	0	0	0	2	0	0	0	0	0	3	5	1
HH-023259	494	56525.8	9.12	43.63	87.83	-0.265	Endoplasmic reticulum	clan85	CYP88	7	7	1	1	1	1	1	0	1	1	1	0	1	0	0	0	1	0	1	0	1	0	0	0	1	0	0	0	0	0	0	0	0	0	0	0	0	0	4	0
HH-007903	462	52794.4	9.22	45.71	89.72	-0.102	Endoplasmic reticulum	clan85	CYP707	7	7	1	1	1	1	1	1	0	1	1	1	1	0	0	0	1	0	0	0	1	0	0	0	0	0	0	0	1	0	0	1	0	0	0	0	0	1	0	0
HH-002068	468	53199	9.31	45.03	90.85	-0.131	Endoplasmic reticulum	clan85	CYP707		7	1	1	1	1	1	1	0	1	1	0	1	0	0	0	1	0	1	0	1	0	0	1	0	0	0	0	0	0	0	1	0	0	0	1	1	1	1	0
HH-028207	434	49892.9	9.19	54.07	86.91	-0.261	Endoplasmic reticulum	clan85	CYP707	5	5	1	0	1	0	1	1	0	1	1	0	0	0	2	0	1	0	1	0	1	0	0	0	0	0	0	0	0	0	0	10	0	1	1	0	0	1	0	0
HH-014996	478	54450.2	9.12	51.58	87.26	-0.26	Endoplasmic reticulum	clan85	CYP707	8	8	1	1	1	1	1	1	0	1	1	0	0	0	0	0	0	0	1	0	1	0	0	1	0	0	1	0	0	0	0	1	0	0	0	0	0	0	1	0
HH-016597	409	47376.7	8.65	41.92	88.88	-0.368	Endoplasmic reticulum	clan85	CYP85	9	9	1	1	1	1	0	1	1	1	1	0	1	0	0	0	0	0	0	0	1	0	0	1	0	0	0	0	1	0	0	0	0	0	0	0	0	0	2	0
HH-008366	474	54607.1	6.21	32.51	82.45	-0.214	Endoplasmic reticulum	clan85	CYP87	9	9	1	1	1	1	1	0	1	1	1	0	1	0	0	0	1	0	0	0	1	0	0	0	0	0	0	0	0	0	0	3	0	0	0	0	0	0	1	0
HH-028755	484	55020.2	8.77	31.97	90.02	-0.109	Endoplasmic reticulum	clan85	CYP87	10	10	1	1	1	1	1	1	1	1	1	0	1	0	0	0	2	0	0	0	1	1	0	0	0	1	0	0	0	0	0	0	0	0	0	0	0	1	3	0
HH-012083	491	56695.8	9.33	37.48	82.2	-0.318	Endoplasmic reticulum	clan85	CYP87	10	12	1	1	1	1	1	0	1	1	1	0	1	0	0	0	1	0	0	0	1	1	0	0	0	0	0	0	0	0	0	5	0	1	1	0	0	2	1	0
HH-008369	463	52533.1	9.12	38.8	91.27	-0.167	Endoplasmic reticulum	clan85	CYP87	10	10	1	0	1	0	1	0	0	1	0	0	0	0	0	0	1	0	0	0	1	0	0	1	0	0	0	0	0	0	0	4	0	0	0	0	0	1	0	0
HH-033336	569	64192.9	10.15	56.29	87.86	-0.229	Endoplasmic reticulum	clan85	CYP720	9	9	1	1	1	1	1	1	0	1	1	0	0	0	0	0	0	0	0	0	0	0	0	0	0	0	0	0	0	0	0	0	0	0	0	0	0	1	0	0
HH-008188	425	48661.8	9.44	46.91	95.13	-0.185	Endoplasmic reticulum	clan85	CYP724	8	8	1	1	0	1	1	1	0	1	1	0	0	0	0	0	0	0	1	0	1	0	0	0	1	0	0	0	0	0	0	0	0	0	0	0	0	1	3	0
HH-009169	492	56368.3	8.68	42.46	88.58	-0.211	Endoplasmic reticulum	clan85	CYP90	8	8	1	1	1	1	1	1	0	1	1	0	1	0	0	0	1	0	0	0	1	0	0	0	0	0	0	0	0	0	0	2	0	1	1	0	0	1	0	0
HH-005011	477	54525.1	9.31	35.74	90.52	-0.113	Endoplasmic reticulum	clan85	CYP90		9	1	1	1	1	1	0	1	1	1	0	1	0	0	0	1	0	0	0	1	0	0	0	0	0	0	0	0	0	0	2	0	0	0	0	0	0	0	0
HH-029188	495	56131.6	9.73	38.64	84.69	-0.271	Endoplasmic reticulum	clan85	CYP90	8	8	1	1	1	0	1	0	1	1	1	0	1	0	0	0	1	0	0	0	1	0	0	0	0	0	0	0	0	0	0	8	0	1	1	0	0	2	0	0
HH-009203	404	46507	9.16	57.99	86.56	-0.322	Endoplasmic reticulum	clan85	CYP90	8	8	1	1	0	1	1	0	0	1	1	1	1	0	0	0	0	0	1	0	0	0	0	0	0	0	0	0	0	0	0	5	0	2	2	0	0	1	2	0
HH-008937	476	54411.5	8.92	51.25	95.82	-0.101	Endoplasmic reticulum	clan85	CYP90	7	7	1	1	1	1	1	0	0	1	1	0	1	0	0	0	0	0	0	1	1	0	0	0	0	1	1	0	0	0	0	10	0	1	1	0	0	2	1	0
HH-032651	440	49846.8	8.02	44.29	82.16	-0.165	Endoplasmic reticulum	clan85	CYP718	2	2	1	1	1	1	0	1	0	1	1	0	1	0	0	0	1	0	1	0	0	0	0	0	1	0	0	0	0	0	0	9	0	0	0	0	0	2	2	0
HH-009479	470	53511.2	8.83	45.28	82.3	-0.187	Endoplasmic reticulum	clan85	CYP718	3	3	1	1	1	1	1	1	0	1	1	0	1	0	0	0	1	0	1	0	0	0	0	1	0	1	0	0	0	0	0	0	0	0	0	0	0	2	0	0
HH-010521	464	52717.1	8.32	34.39	90.11	-0.154	Endoplasmic reticulum	clan85	CYP728	7	7	1	1	1	1	1	0	0	1	1	0	1	0	0	0	0	0	1	0	1	0	0	0	0	0	0	0	0	0	0	2	0	0	0	0	0	1	2	0
HH-008410	454	51683.4	8.91	42.28	97.86	-0.152	Endoplasmic reticulum	clan85	CYP728	5	5	1	1	1	1	1	0	0	1	1	0	1	0	0	0	2	0	1	0	1	0	0	0	0	0	0	0	0	0	0	0	0	0	0	0	0	3	3	0
HH-009794	477	53957.2	8.41	34.37	84.4	-0.242	Endoplasmic reticulum	clan85	CYP716	4	4	1	1	1	1	1	0	0	1	1	0	1	0	0	0	1	0	0	0	1	0	0	0	1	0	0	0	0	0	0	0	0	0	0	0	0	3	1	0
HH-039365	392	44506.2	9.04	35.8	82.35	-0.198	Endoplasmic reticulum	clan85	CYP716	3	4	1	0	1	0	1	0	0	1	1	0	0	0	0	0	1	0	0	0	1	0	0	0	2	0	1	0	0	0	0	4	0	2	2	0	0	0	4	0
HH-031858	439	49706.3	8.94	41.73	77.97	-0.29	Endoplasmic reticulum	clan85	CYP716	6	6	1	1	1	1	1	0	1	1	1	0	1	0	0	0	1	0	0	0	1	0	0	0	0	0	0	0	0	0	0	6	0	3	3	0	0	2	0	0
HH-019933	305	34967.7	9.26	40.02	79.64	-0.267	Endoplasmic reticulum	clan85	CYP716	4	4	1	1	1	1	0	0	0	0	1	0	1	0	0	0	0	0	0	0	1	0	0	0	1	0	0	0	0	0	0	2	0	0	0	0	0	1	1	1
HH-030718	462	52895.4	9.11	42.77	78.12	-0.323	Endoplasmic reticulum	clan85	CYP716	3	3	1	1	1	1	1	0	0	2	1	0	1	0	0	0	1	0	0	0	1	0	0	1	0	0	0	0	0	0	0	5	0	0	0	0	0	4	0	0
HH-028050	474	54234.2	9.21	38.65	96.05	-0.116	Endoplasmic reticulum	clan85	CYP716	4	4	1	1	1	1	1	0	0	1	1	0	1	0	0	0	1	0	0	0	1	0	0	1	0	0	0	0	0	0	1	4	1	0	0	0	0	2	0	0
HH-028051	522	59940.6	8.73	41.29	92.84	-0.12	Endoplasmic reticulum	clan85	CYP716	4	4	1	1	1	1	1	0	0	0	1	0	1	0	0	0	2	0	0	0	1	0	0	0	1	0	0	0	0	0	0	26	1	2	2	0	0	6	0	0
HH-021932	476	53899.7	9.58	39.17	85.21	-0.228	Endoplasmic reticulum	clan85	CYP716	3	3	1	1	1	1	1	0	1	0	1	0	0	0	0	0	1	0	0	0	1	0	0	3	1	0	0	0	0	0	0	10	0	0	0	0	0	1	2	1
HH-009191	486	55824.9	8.64	41.27	88.83	-0.162	Endoplasmic reticulum	clan85	CYP722	9	9	1	1	1	1	1	0	0	1	1	1	0	0	0	0	1	0	0	0	1	0	0	0	0	0	0	0	0	0	0	4	0	1	1	0	0	1	2	0
HH-008100	486	54455.9	5.82	42.88	82.24	-0.227	Endoplasmic reticulum	clan74	CYP74	1	1	1	1	0	1	1	0	0	0	1	0	0	0	0	0	1	0	0	0	0	0	1	0	0	1	0	0	0	0	0	0	0	0	0	0	0	2	0	0
HH-010725	513	57218.7	8.19	42.96	85.96	-0.107	Chloroplast	clan74	CYP74	1	1	1	0	0	1	1	0	0	0	0	0	0	0	0	0	1	0	0	0	0	0	0	0	0	0	0	0	0	0	0	1	0	1	1	0	0	0	5	0
HH-025927	507	57228	7.16	42.36	87.51	-0.066	Endoplasmic reticulum	clan710	CYP710	1	1	1	1	1	1	1	0	0	0	0	0	0	0	0	1	1	0	0	0	0	0	0	0	0	0	0	0	0	0	0	1	0	0	0	0	0	2	0	0
HH-001766	489	55356.8	8.75	42.2	93.05	-0.179	Endoplasmic reticulum	clan51	CYP51	2	2	1	1	1	1	1	0	0	1	0	0	1	0	0	0	1	0	0	0	1	0	0	0	0	0	0	0	0	0	0	0	0	0	0	0	1	1	1	0
HH-031540	507	57260.3	8.4	38.14	95.56	-0.068	Endoplasmic reticulum	clan51	CYP51	3	3	1	1	1	1	1	0	0	1	0	0	1	0	0	0	0	0	0	0	1	0	0	1	0	0	0	0	1	0	0	3	0	3	3	0	0	0	0	0
[truncated: 64 more columns]

## Sheet: Table S2
Table S2 Comprehensive information of the UGT superfamily in safflower.
Sequence ID	Number of Amino Acid	Molecular Weight	Theoretical pI	Instability Index	Aliphatic Index	Grand Average of Hydropathicity	Predicting subcellular localization	Group	Num of CDS	Num of exon	Conserved motifs predicted by MEME																				Development responsive cis-acting elemets										Hormone responsive cis-acting elemets
											motif 1	motif 2	motif 3	motif 4	motif 5	motif 6	motif 7	motif 8	motif 9	motif 10	motif 11	motif 12	motif 13	motif 14	motif 15	motif 16	motif 17	motif 18	motif 19	motif 20	AACA-motif	AAGAA-motif	CAT-box	circadian	GCN4-motif	HD-Zip 1	motif I	MSA-like	NON-box	RY-element	ABRE	ABRE2	ABRE3a	ABRE4	AuxRE	AuxRR-core	CGTCA-motif	ERE	GARE-motif
HH-015095	218	24931.7	9.31	61.76	74.22	-0.545	Nucleus.	A	6	6	0	0	0	0	0	0	0	0	0	1	0	0	0	0	0	0	0	0	0	0	0	0	0	0	0	0	0	0	0	0	1	0	0	0	0	1	0	4	0
HH-023457	461	52155.6	6.03	46.41	96.83	-0.04	Cell membrane.	A	1	1	1	1	1	1	1	1	1	1	0	1	1	1	1	0	0	0	0	0	0	1	0	2	1	0	0	0	0	0	0	0	16	0	2	2	0	0	1	1	1
HH-020258	289	32438.2	5.99	42.24	91.76	-0.14	Chloroplast.	A	5	5	0	1	0	0	1	0	0	1	0	0	1	1	0	0	0	0	0	0	0	1	1	1	2	0	0	0	0	0	0	0	3	0	1	1	0	0	3	1	0
HH-020260	315	35240.8	5.3	35.07	98	-0.13	Chloroplast. Nucleus.	A	1	1	1	1	1	1	1	1	1	0	0	1	1	0	0	0	0	0	0	0	0	0	0	0	1	0	1	0	0	0	0	0	4	0	0	0	0	0	4	0	0
HH-031852	462	51909.8	5.21	34.87	96.39	0.014	Cell membrane.	A	1	1	1	1	1	1	1	1	1	1	0	1	1	1	0	0	0	1	0	0	0	1	0	2	0	0	0	0	0	0	0	0	0	0	0	0	0	0	0	0	1
HH-015910	508	57006.2	5.37	42.34	85.18	-0.169	Chloroplast.	A	1	1	1	1	1	1	1	1	1	1	0	1	1	1	0	0	0	0	0	0	0	1	0	1	1	0	0	0	1	0	0	0	1	0	0	0	0	0	1	3	0
HH-015908	486	54330.6	6.12	39.93	92.86	-0.14	Chloroplast.	A	1	1	1	1	1	1	1	1	1	1	0	1	1	1	0	0	0	0	0	0	0	1	0	1	0	0	1	0	0	0	0	0	7	0	0	0	0	0	7	1	0
HH-015912	483	54151	5.47	41.56	84.97	-0.168	Cell membrane. Chloroplast.	A	4	4	1	1	1	1	1	1	1	1	0	1	1	1	0	0	0	1	0	0	0	1	0	0	4	0	0	0	0	0	0	0	1	0	0	0	1	0	2	1	0
HH-013229	296	32806.6	5.23	33.22	93.14	-0.113	Chloroplast. Cytoplasm.	A	3	3	1	1	1	1	1	1	1	0	0	1	1	0	0	0	1	0	0	0	0	0	0	0	0	0	0	0	0	0	0	0	10	0	1	1	0	0	1	3	0
HH-038131	261	29918.5	7.71	47.53	89.5	-0.464	Chloroplast.	A	3	3	1	0	1	1	0	0	1	0	0	1	0	0	0	0	1	1	0	0	0	0	0	0	0	0	0	0	0	0	0	0	1	0	1	1	0	1	1	0	0
HH-025621	261	29777.1	5.44	40.4	88.01	-0.348	Chloroplast.	A	2	2	1	1	1	1	0	0	1	0	0	1	1	0	0	0	1	1	0	0	0	0	0	1	0	0	0	0	0	0	0	0	3	0	0	0	0	0	2	0	1
HH-032517	324	36590.2	5.89	38.08	91.02	-0.17	Cell membrane. Chloroplast.	A	3	3	1	1	1	1	1	0	1	0	0	1	1	0	0	0	1	1	0	0	0	0	0	0	0	0	0	0	0	0	0	0	8	0	3	3	0	1	2	3	0
HH-038132	246	27797.9	5.24	35.83	92.56	-0.245	Chloroplast.	A	6	6	1	1	1	1	0	0	1	0	0	1	1	0	0	0	1	1	0	0	0	0	0	0	0	0	0	0	0	0	0	0	1	0	0	0	0	0	1	0	0
HH-004866	397	42102.4	6.69	46.07	90.93	0.012	Chloroplast. Mitochondrion.	A	1	1	1	1	1	1	1	1	1	0	0	2	1	0	0	0	0	1	0	0	0	0	0	0	1	0	0	0	0	0	0	1	0	0	0	0	0	0	0	3	0
HH-039573	469	52707.8	5.96	54.74	88.29	-0.253	Chloroplast.	O	1	1	1	1	1	1	1	1	1	1	1	1	1	0	0	1	1	1	0	0	0	1	0	1	0	0	0	0	0	0	0	0	1	0	0	0	0	0	2	3	0
HH-039574	471	53163.3	5.96	55.02	82.8	-0.219	Chloroplast.	O	1	1	1	1	1	1	1	1	1	1	1	1	1	0	0	1	1	1	0	0	0	1	0	1	0	3	0	0	0	0	0	0	1	0	0	0	0	0	1	0	0
HH-026652	465	51989.7	6.89	54.21	85.89	-0.153	Chloroplast.	O	1	1	1	1	1	1	0	1	1	1	1	1	1	0	0	1	1	1	0	0	0	1	0	1	0	0	0	0	0	0	0	0	2	0	1	1	0	0	0	0	0
HH-026653	278	31513.9	6.18	63.79	89.03	-0.162	Chloroplast. Nucleus.	O	4	4	0	0	0	1	0	0	0	1	0	0	1	0	0	1	0	0	0	0	0	1	0	1	1	0	0	0	0	2	0	0	4	0	1	1	0	0	1	1	1
HH-014311	468	52421.5	5.96	48.04	81.62	-0.278	Cell membrane. Chloroplast.	O	1	1	1	1	1	1	1	1	1	1	1	1	1	0	0	1	1	1	0	0	0	1	0	1	0	1	0	0	0	0	0	0	4	0	1	1	0	0	1	0	0
HH-002868	468	52885	5.78	44.92	82.84	-0.325	Chloroplast.	O	1	1	1	1	1	1	0	1	1	1	1	1	1	0	0	1	1	1	0	0	0	1	0	1	0	0	0	0	0	0	0	0	2	0	0	0	0	0	2	1	0
HH-002871	410	46404.8	5.65	50.17	80.51	-0.324	Chloroplast. Cytoplasm. Nucleus.	O	2	2	1	1	1	1	0	1	1	0	1	1	1	0	0	1	1	0	0	0	0	0	0	0	0	0	0	0	0	0	0	0	8	0	1	1	0	1	2	0	1
HH-002869	466	52608	6.1	44.62	81.74	-0.317	Cell membrane. Chloroplast.	O	1	1	1	1	1	1	0	1	2	1	1	1	1	0	0	1	1	1	0	0	0	1	0	0	0	1	0	0	0	0	0	0	1	0	0	0	0	0	2	2	0
HH-002870	466	52464.6	5.8	53.17	84.27	-0.283	Chloroplast.	O	2	2	1	1	1	1	0	1	1	1	1	1	1	0	0	1	1	1	0	0	0	1	0	3	0	1	1	0	0	0	0	0	1	0	0	0	0	0	1	0	0
HH-034651	398	44285.2	5.21	52.7	81.78	-0.164	Chloroplast.	O	2	2	1	1	1	1	1	1	1	1	0	0	1	0	0	1	0	0	0	0	0	1	0	0	0	0	0	0	0	0	0	0	0	0	0	0	0	0	0	0	0
HH-002867	478	53588	9.26	48.8	89.71	-0.199	Cell membrane. Chloroplast.	O	1	1	1	1	1	1	1	1	1	1	1	1	1	0	0	1	1	1	0	0	0	1	0	1	0	0	1	0	0	0	0	0	1	0	1	1	0	1	2	1	0
HH-015450	561	62400.7	5.81	54.52	85.86	-0.175	Chloroplast.	M	1	1	1	1	1	1	1	1	1	1	1	1	1	1	0	0	0	1	0	0	1	1	0	0	0	1	0	0	0	0	0	0	1	0	0	0	0	2	1	2	0
HH-002587	484	53640.5	5.87	47.93	84.26	-0.145	Cell membrane.	M	16	16	1	1	1	1	1	1	1	1	0	1	1	1	0	0	1	1	0	0	0	1	0	1	0	0	0	0	0	0	0	0	1	0	0	0	0	0	1	0	0
HH-002082	533	57884.7	6.12	42.65	79.59	-0.346	Chloroplast.	M	1	1	1	1	1	1	1	1	1	1	0	1	1	1	0	0	1	0	0	0	1	0	0	0	0	0	0	0	0	0	0	0	1	0	0	0	0	0	1	1	0
HH-002383	507	56891.3	6.01	36.39	86.45	-0.234	Chloroplast.	C	3	3	1	1	1	1	1	1	1	1	1	1	1	1	0	0	1	1	0	0	0	1	0	0	0	0	0	0	0	0	0	0	3	0	1	1	0	0	1	4	0
HH-002384	274	30884.2	4.95	41.59	83.8	-0.244	Chloroplast.	C	1	1	1	1	1	1	1	1	1	0	1	1	1	0	0	0	1	1	0	0	0	0	0	0	0	0	0	0	0	0	0	0	5	0	1	1	0	0	3	2	0
HH-015988	471	51375.9	6.02	31.73	93.16	-0.013	Chloroplast.	B	4	4	1	1	1	1	1	1	2	1	1	0	1	1	0	0	0	0	0	0	1	1	0	1	0	0	0	0	0	1	0	0	4	0	1	1	0	0	4	0	0
HH-031147	206	22301.5	5.07	25.17	89.9	0	Chloroplast.	B	1	1	1	1	1	1	1	1	1	0	0	0	1	0	0	0	1	0	0	0	0	0	0	1	2	0	0	0	0	0	0	0	3	0	0	0	0	0	1	0	1
HH-030567	466	50373.1	6.25	37.25	99.14	0.108	Cell membrane. Chloroplast.	B	2	2	1	1	1	1	1	1	0	1	1	1	1	1	0	0	0	0	0	0	1	1	0	0	1	0	0	0	0	0	0	0	3	0	2	2	0	0	4	0	1
HH-000817	366	41309.4	6.15	52.09	87.1	-0.192	Chloroplast.	Q	4	4	0	1	1	0	1	1	1	1	0	0	1	1	0	0	0	0	0	0	0	1	0	2	0	0	0	0	0	1	0	0	2	0	0	0	0	0	1	1	0
HH-000816	218	23857.9	5.83	50.84	105.96	0.127	Chloroplast. Cytoplasm. Mitochondrion. Peroxisome.	Q	7	7	1	0	1	1	0	1	1	0	1	1	0	0	0	0	0	0	0	0	0	0	0	0	2	0	0	0	0	0	0	0	4	0	0	0	0	0	0	0	1
HH-005870	490	54876.3	6.27	44.61	93.47	-0.164	Cell membrane. Chloroplast.	D	2	2	1	1	1	1	1	1	1	1	1	1	1	0	0	0	1	1	0	0	0	1	0	1	0	1	1	0	0	0	0	0	0	0	0	0	0	1	2	0	0
HH-005868	537	59799	5.54	48.27	91.66	-0.119	Cell membrane. Chloroplast.	D	1	1	1	1	1	1	1	1	1	1	1	1	1	1	0	0	1	1	0	0	0	1	0	0	1	0	0	0	0	0	0	0	2	0	0	0	0	0	3	3	0
HH-000841	495	55092.5	5.29	36.19	96.69	-0.07	Cell membrane.	D	1	1	1	1	1	1	1	1	1	1	1	1	1	1	0	0	1	1	0	0	0	1	0	1	0	0	0	0	0	1	0	0	6	0	0	0	0	0	0	4	1
HH-000836	493	54783.2	5.21	40.96	97.32	-0.065	Cell membrane. Chloroplast.	D	1	1	1	1	1	1	1	1	1	1	1	1	1	1	0	0	1	1	0	0	0	1	0	1	0	0	0	0	0	0	0	0	7	0	0	0	0	0	2	0	0
HH-000839	491	54522.8	4.99	40.93	97.68	-0.01	Cell membrane.	D	1	1	1	1	1	1	1	1	1	1	1	1	1	1	0	0	1	1	0	0	1	1	0	3	0	0	0	0	0	0	0	0	0	0	0	0	0	0	1	1	1
HH-022392	495	55832	6.34	49.06	103.92	-0.03	Cell membrane.	D	1	1	1	1	1	1	1	1	1	1	1	1	1	1	0	0	1	1	0	0	0	1	0	3	1	1	0	1	0	0	0	0	1	0	0	0	0	2	1	1	0
HH-000831	507	56935.7	6.44	43.22	94.93	-0.167	Cell membrane.	D	6	6	1	1	1	1	1	1	1	1	1	1	1	1	0	0	1	0	0	0	0	1	0	2	0	0	0	0	0	0	0	0	3	0	0	0	0	2	0	1	1
HH-000832	243	27024.1	8.81	35.82	99.75	-0.112	Chloroplast.	D	5	5	1	1	1	1	0	1	1	0	1	1	0	0	0	0	1	0	0	0	0	0	0	1	0	1	0	0	0	2	0	0	2	0	0	0	0	0	7	0	0
HH-005872	490	54589.1	6.11	40.06	93.63	-0.111	Cell membrane. Chloroplast. Cytoplasm. Nucleus.	D	1	1	1	1	1	1	1	1	1	1	1	1	1	1	0	0	1	1	0	0	0	1	0	1	0	0	0	0	0	0	0	0	0	0	0	0	0	0	0	2	0
HH-005871	496	55866.1	5.51	49.37	97.26	-0.233	Cell membrane.	D	3	5	1	1	1	1	1	1	1	1	1	1	1	1	0	0	1	1	0	0	0	1	0	0	2	0	0	0	0	0	0	0	6	0	0	0	0	0	3	0	0
HH-023994	492	55007.3	5.57	45.06	91.57	-0.167	Cell membrane. Chloroplast.	D	1	1	1	1	1	1	1	1	1	1	1	1	1	1	0	0	1	1	0	0	0	1	0	0	1	0	0	0	0	0	0	0	4	0	0	0	0	0	0	1	0
HH-008035	238	25999.5	5.53	46.11	79.87	-0.239	Chloroplast.	D	5	5	1	1	1	1	0	1	1	0	0	0	1	0	0	0	1	0	0	0	0	0	0	3	0	0	0	0	0	0	0	0	0	0	0	0	0	0	3	1	0
HH-008055	417	46588.2	5.68	48.82	82.76	-0.197	Cell membrane.	D	1	1	1	1	1	1	1	1	1	1	0	0	1	1	0	0	1	0	0	0	0	1	0	1	0	0	0	0	0	0	0	0	7	0	2	2	0	1	5	1	0
HH-009474	280	32647.7	8.96	46.29	94.57	-0.284	Chloroplast.	N	2	3	1	1	1	1	1	1	1	0	0	1	1	0	0	0	1	0	0	0	0	0	0	3	0	0	0	0	0	1	0	0	12	0	2	2	0	1	3	0	0
HH-029936	303	33050	6.16	41.95	91.95	-0.052	Chloroplast.	N	2	2	1	1	1	1	1	1	1	0	1	0	1	0	1	0	1	0	0	0	0	0	0	3	0	0	0	0	1	0	0	0	3	0	1	1	0	0	2	1	0
HH-029938	266	29334.5	6.66	38.85	88.68	-0.185	Chloroplast.	N	8	8	1	1	1	1	1	1	1	0	1	0	1	0	0	0	1	1	0	0	0	0	0	1	2	0	0	0	0	0	0	0	1	0	0	0	0	0	1	1	0
HH-029939	260	28539.4	6.1	42.34	79.85	-0.252	Chloroplast.	N	3	3	1	1	1	1	1	1	1	0	1	0	1	0	0	0	1	0	0	0	0	0	0	1	3	0	0	0	0	0	0	0	2	0	0	0	0	0	2	1	0
HH-023694	470	52090.4	5.58	46.69	87.09	-0.173	Cell membrane.	N	1	1	1	1	1	1	1	1	1	1	1	1	1	1	1	0	1	0	0	0	0	1	0	1	0	0	0	0	0	0	0	0	0	0	0	0	0	1	1	1	0
HH-013364	315	36431.7	5.42	43.27	83.24	-0.27	Chloroplast.	I	2	2	1	1	1	1	1	1	1	0	1	1	1	0	0	0	1	0	0	0	0	0	0	2	2	0	0	0	0	0	0	0	2	0	1	1	0	0	3	2	0
HH-016814	287	33076.8	5.34	40.44	81.46	-0.243	Chloroplast. Nucleus.	I	3	3	1	1	1	1	1	1	1	0	1	1	1	0	0	0	1	0	0	0	0	0	0	2	1	1	0	0	0	0	0	0	6	0	1	1	0	0	1	1	0
HH-022296	325	36632.1	8.07	32.32	81.35	-0.202	Chloroplast.	I	26	26	1	1	1	1	1	1	1	0	1	1	1	0	1	0	1	0	0	0	0	0	0	2	1	0	1	0	0	0	0	0	1	0	1	1	0	0	0	0	0
HH-002296	291	32357.2	6.59	38.84	90.17	-0.042	Chloroplast.	I	5	5	1	1	1	1	1	1	1	0	1	1	1	0	1	0	1	0	0	0	0	0	0	2	0	0	0	1	0	0	0	0	0	0	0	0	0	1	2	1	0
HH-002299	287	32251	8.04	41.23	81.6	-0.169	Chloroplast.	I	1	1	1	1	1	1	1	1	1	0	1	1	1	0	0	0	1	0	0	0	0	0	0	0	0	0	0	0	0	0	0	0	0	0	0	0	0	0	0	0	0
HH-002300	252	28470.3	5.65	39.11	79.68	-0.22	Chloroplast.	I	6	6	1	1	1	1	0	1	1	0	1	1	1	0	0	0	1	0	0	0	0	0	0	1	3	0	0	0	0	0	0	0	2	0	0	0	0	0	2	0	2
HH-023686	504	56052.4	5.65	47.72	84.66	-0.149	Cell membrane.	L	1	1	1	1	1	1	1	1	1	1	1	1	1	1	1	0	1	1	0	0	0	1	0	1	0	0	0	0	0	0	0	0	2	0	0	0	0	0	3	0	0
HH-023688	503	55877	5.71	49.07	84.1	-0.209	Cell membrane.	L	4	4	1	1	1	1	1	1	1	1	1	1	1	1	1	0	1	1	0	0	0	1	0	1	0	0	0	0	0	0	0	0	5	0	0	0	0	0	2	2	0
HH-023690	490	54352.1	5.31	48.08	82.73	-0.196	Cell membrane.	L	1	1	1	1	1	1	1	1	1	1	1	1	1	1	1	0	1	1	0	0	0	1	0	1	0	0	1	0	0	0	0	0	2	0	0	0	0	0	5	0	1
HH-023691	308	34766.2	4.87	46.41	97.08	0.13	Cell membrane. Chloroplast.	L	3	3	1	1	1	1	1	1	1	0	0	0	1	1	1	0	1	0	0	0	0	0	0	0	0	0	0	0	0	0	0	0	1	0	0	0	0	0	3	4	0
HH-025236	237	26597.7	6.83	32.8	83.33	-0.286	Chloroplast.	L	3	3	1	1	1	1	0	1	1	0	1	1	1	0	0	0	1	1	0	0	0	0	0	1	2	0	0	0	0	0	0	0	4	0	1	1	0	0	3	0	0
HH-021258	237	26760.6	5.35	34.35	86.24	-0.341	Chloroplast.	L	3	3	1	1	1	1	0	1	1	0	1	1	1	0	0	0	1	1	0	0	0	0	0	1	0	0	0	0	0	0	0	0	3	0	0	0	0	0	1	2	0
HH-028309	248	27986.4	6.52	26.06	86.41	-0.243	Chloroplast.	L	3	3	1	1	1	1	0	1	1	0	1	1	1	0	0	0	1	1	0	0	0	0	0	0	2	1	0	0	0	0	0	0	0	0	0	0	0	0	0	0	0
HH-028310	246	27744.1	7.01	30.45	85.12	-0.282	Chloroplast.	L	2	2	1	1	1	1	0	1	1	0	1	1	1	0	0	0	1	1	0	0	0	0	0	2	0	0	0	0	0	0	0	0	1	0	0	0	0	0	2	1	0
HH-028965	310	34669.5	4.64	42.25	88.97	-0.288	Chloroplast.	L	2	2	1	1	1	1	1	1	0	0	1	1	1	0	0	0	1	0	0	0	0	0	0	1	0	0	0	0	1	0	0	1	3	0	1	1	0	0	4	1	3
HH-028969	488	54727.7	5.07	49.59	85.33	-0.25	Chloroplast.	L	1	1	1	1	1	1	1	1	0	1	1	1	1	1	1	0	1	0	0	0	0	1	0	2	1	1	1	0	0	0	0	0	3	0	1	1	0	1	8	0	0
HH-028972	463	51401.8	5.23	40.68	89.89	-0.078	Cell membrane. Chloroplast.	L	2	2	1	1	1	1	1	1	0	1	1	1	1	2	1	0	1	0	0	0	0	1	0	4	0	0	0	0	0	0	0	0	1	0	0	0	0	0	0	0	0
HH-034464	439	48656	6.03	39.79	92.53	-0.015	Chloroplast.	L	1	1	1	1	1	1	1	1	0	1	1	1	1	2	1	0	1	0	0	0	0	1	0	0	0	0	0	0	0	0	0	0	6	1	1	1	0	0	4	1	0
HH-021201	446	49691.7	5.32	37.71	89.33	-0.1	Cell membrane.	L	1	1	1	1	1	1	1	1	0	1	1	1	1	2	1	0	1	0	0	0	0	1	0	2	0	1	0	0	0	0	0	0	2	0	0	0	0	1	1	0	0
HH-021202	445	49412.6	5.36	37.56	87.62	-0.099	Cell membrane. Chloroplast.	L	1	1	1	1	1	1	1	1	0	1	1	1	1	2	1	0	1	0	0	0	0	1	0	0	0	2	0	0	0	0	0	0	1	0	0	0	0	0	4	0	1
HH-007300	331	36992.9	5.29	45.39	88.64	-0.161	Chloroplast. Cytoplasm.	L	2	2	0	1	1	0	1	0	0	1	0	0	1	1	1	0	0	0	0	0	0	1	0	1	0	0	0	0	0	0	0	0	0	0	0	0	0	0	4	5	0
HH-012841	337	38396.7	5.22	37.63	83.2	-0.261	Chloroplast.	G	3	3	1	1	1	1	1	1	1	0	0	1	1	0	1	0	1	1	0	0	0	0	0	3	2	0	0	0	0	0	0	0	14	0	0	0	0	0	5	3	0
HH-012837	369	42003.2	5.32	46.25	90	-0.161	Cell membrane.	G	5	5	1	1	1	1	1	1	1	0	1	1	1	0	1	0	1	1	0	0	0	0	0	0	0	0	1	0	0	0	0	0	1	0	0	0	0	0	1	1	1
HH-018154	311	35488.7	5.01	46.01	85.21	-0.248	Chloroplast. Cytoplasm. Nucleus.	G	4	4	1	1	1	1	1	1	1	0	1	1	1	0	1	0	1	1	0	0	0	0	1	1	0	0	0	0	0	0	0	0	1	0	1	1	0	1	0	1	0
HH-012849	320	36322.2	4.84	44.24	80.06	-0.306	Chloroplast.	G	5	5	1	1	1	1	1	1	1	0	1	1	1	0	1	0	1	1	0	0	0	0	0	0	0	0	1	0	0	0	0	0	11	0	1	1	0	0	1	0	0
HH-024303	312	35353.4	5.37	41.77	83.97	-0.238	Chloroplast.	G	7	7	1	1	1	1	1	1	1	0	1	1	1	0	1	0	1	1	0	0	0	0	0	4	0	0	0	0	0	0	0	0	5	0	2	2	0	0	1	1	0
HH-010704	325	36520.8	5.63	47.69	85.17	-0.24	Chloroplast. Cytoplasm.	G	4	4	1	1	1	1	1	1	1	0	1	1	1	0	1	0	1	1	0	0	0	0	0	0	0	0	0	0	0	0	0	0	2	0	1	1	0	1	1	1	0
HH-012835	324	36459.7	5.38	47	83.64	-0.245	Chloroplast.	G	2	2	1	1	1	1	1	1	1	0	1	1	1	0	1	0	1	1	0	0	0	0	0	2	1	1	0	0	0	1	0	1	10	0	2	2	0	0	2	0	0
HH-005748	325	36863.3	4.95	38.72	98.28	-0.182	Cytoplasm.	G	2	2	1	1	1	1	1	1	1	0	1	1	1	0	1	0	1	1	0	0	0	0	0	0	0	0	0	0	0	0	0	0	2	0	0	0	0	2	5	0	0
HH-005750	311	34733.6	5.01	41.81	88.01	-0.198	Chloroplast.	G	4	4	1	1	1	1	1	1	1	0	1	1	1	0	1	0	1	1	0	0	0	0	0	0	0	1	0	0	0	0	0	0	3	0	0	0	0	0	3	0	0
HH-005749	310	34943.2	5.25	39.88	95.77	-0.162	Chloroplast.	G	10	11	1	1	1	1	1	1	1	0	1	1	1	0	1	0	1	1	0	0	0	0	0	5	0	0	1	0	0	1	0	0	4	0	0	0	0	0	3	0	0
HH-005752	305	34160	5.11	47.49	87.51	-0.218	Chloroplast.	G	3	3	1	1	1	1	1	1	1	0	1	1	1	0	1	0	1	1	0	0	0	0	0	0	0	0	0	0	0	0	0	0	0	0	0	0	0	0	3	2	0
HH-006291	309	35213.4	5.26	35.17	80.1	-0.317	Cell membrane. Chloroplast. Nucleus.	G	8	8	1	1	1	1	1	1	1	0	1	1	1	0	1	0	1	1	0	0	0	0	0	0	0	1	0	0	0	0	0	0	2	0	0	0	0	0	4	0	0
HH-006297	296	33957.1	5.93	37.36	81.28	-0.278	Cell membrane. Chloroplast.	G	1	1	1	1	1	1	1	1	1	0	0	1	1	0	1	0	1	1	0	0	0	0	0	1	1	1	0	0	0	0	0	0	2	0	1	1	0	0	1	1	0
HH-006294	306	34918.2	6.13	33.64	84.05	-0.312	Cell membrane. Chloroplast. Cytoplasm.	G	2	2	1	1	1	1	1	1	1	0	1	1	1	0	1	0	1	1	0	0	0	0	0	0	6	0	0	0	0	0	0	0	1	0	1	1	0	1	0	1	1
HH-011181	300	34224.3	4.93	44.27	93.53	-0.159	Chloroplast.	G	8	9	1	1	1	1	1	1	1	0	0	1	1	0	1	0	0	1	0	0	0	0	0	0	1	0	0	0	0	0	0	0	6	0	0	0	0	0	3	1	0
HH-011182	300	34095.9	4.72	38.25	87.67	-0.229	Chloroplast.	G	2	2	1	1	1	1	1	1	1	0	0	1	1	0	1	0	1	1	0	0	0	0	0	1	0	0	1	0	0	1	0	0	1	0	1	1	0	0	0	3	0
HH-026920	317	35495.9	5.56	39.18	84.2	-0.096	Chloroplast.	G	2	2	1	1	1	1	1	1	1	0	1	1	1	0	1	0	1	1	0	0	0	0	0	1	0	0	1	0	0	0	0	0	1	0	0	0	0	1	3	2	0
HH-020962	334	37633.4	5.49	42.86	94.55	-0.055	Chloroplast. Cytoplasm.	G	5	5	1	1	1	1	1	1	1	0	1	1	1	0	1	0	1	1	0	0	0	0	0	1	1	0	0	0	0	0	0	0	1	0	0	0	0	0	3	3	1
HH-020959	303	34025.3	5.14	48.75	93.6	0.008	Chloroplast.	G	3	3	1	1	1	1	1	1	1	0	0	1	1	0	1	0	1	1	0	0	0	0	0	1	0	0	0	0	0	0	0	0	0	0	0	0	0	0	0	4	0
HH-011078	305	34402.6	5.07	41.34	90.39	-0.155	Chloroplast.	G	2	2	1	1	1	1	1	1	1	0	1	1	1	0	1	0	1	1	0	0	0	0	0	1	1	0	0	1	0	0	0	0	15	0	1	1	0	0	1	0	0
HH-020955	303	34315.6	5.25	49.28	84.62	-0.18	Chloroplast.	G	2	2	1	1	1	1	1	1	1	0	1	1	1	0	1	0	1	1	0	0	0	0	0	2	3	1	0	0	0	0	0	0	1	0	0	0	0	1	1	2	0
HH-020956	302	34288.5	5.04	52.48	89.74	-0.077	Chloroplast.	G	2	2	1	1	1	1	1	1	1	0	1	1	1	0	1	0	1	1	0	0	0	0	0	2	0	0	0	0	0	0	0	0	5	0	1	1	0	0	3	2	0
HH-013208	320	36283.2	4.82	40.08	82.53	-0.279	Chloroplast.	G	2	2	1	1	1	1	1	1	1	0	1	1	1	0	1	0	1	1	0	0	0	0	0	0	0	0	0	0	0	0	0	0	0	0	0	0	0	0	2	2	0
HH-000129	269	30517.7	9.45	40.08	102.45	-0.068	Chloroplast.	G	1	1	1	1	1	1	0	0	1	0	1	1	1	0	0	0	1	0	0	0	0	0	0	0	0	0	0	0	0	0	0	0	1	0	1	1	0	1	5	0	0
HH-000128	274	30831.2	5.62	42.06	89.53	-0.175	Chloroplast.	G	1	1	1	1	1	1	1	1	1	0	1	1	1	0	0	0	1	0	0	0	0	0	0	0	0	0	0	0	0	0	0	0	2	0	0	0	0	0	4	0	0
HH-004962	336	38074.6	6.22	49.5	93.96	-0.193	Chloroplast.	G	7	7	1	1	1	1	1	1	1	0	1	1	1	0	1	0	1	0	0	0	0	0	0	1	0	0	0	0	0	0	0	0	1	0	0	0	0	1	0	0	0
HH-004963	306	34085.2	5.79	44.32	91.44	-0.093	Chloroplast.	G	2	2	1	1	1	1	1	1	1	0	1	1	1	0	1	0	1	0	0	0	0	0	0	1	0	0	0	0	0	2	0	0	0	0	0	0	0	1	1	0	0
HH-004967	309	34721	5.78	48.19	95.53	-0.087	Chloroplast.	G	3	3	1	1	1	1	1	1	1	0	1	1	1	0	1	0	1	0	0	0	0	0	0	0	0	0	1	0	0	0	0	0	5	1	1	1	0	0	0	2	1
HH-000126	306	35142.2	5.85	46.74	85.95	-0.336	Chloroplast.	G	2	2	1	1	1	1	1	1	1	0	1	1	1	0	1	0	1	0	0	0	0	0	0	2	0	1	0	0	0	0	0	0	3	0	0	0	0	1	0	3	0
HH-000131	315	35865.1	5.49	48.47	83.52	-0.269	Chloroplast.	G	5	5	1	1	1	1	1	1	1	0	1	1	1	0	1	0	1	0	0	0	0	0	0	1	1	0	0	1	0	0	0	0	0	0	0	0	0	0	1	1	0
HH-015401	294	33418.6	5.68	39.19	89.83	-0.11	Chloroplast.	H	2	2	1	1	1	1	1	1	1	0	1	1	1	0	1	0	1	1	0	0	0	0	0	2	0	0	0	0	0	0	0	0	18	0	0	0	0	0	1	2	1
HH-015396	286	32465.2	5.51	47.96	83.78	-0.239	Chloroplast.	H	7	7	1	1	1	1	1	1	1	0	1	1	1	0	1	0	1	1	0	0	0	0	0	3	0	0	0	0	0	0	0	0	0	0	0	0	0	0	0	3	0
HH-015400	291	32612.4	5.75	42.41	86.01	-0.179	Chloroplast.	H	2	2	1	1	1	1	1	1	1	0	1	1	1	0	1	0	1	1	0	0	0	0	0	0	1	1	0	0	0	0	0	0	4	1	0	0	0	0	1	0	0
HH-000138	285	31996.5	5.02	31.4	91.23	-0.18	Chloroplast.	H	20	20	1	1	1	1	1	1	0	0	1	1	0	0	0	0	1	0	0	0	0	0	0	1	0	0	0	0	0	0	0	0	1	0	0	0	0	1	0	0	0
HH-000137	222	24587.1	5.35	46.09	91.22	-0.155	Chloroplast.	H	12	12	1	1	1	0	0	1	1	0	1	1	0	0	0	0	0	1	0	0	0	0	0	2	0	0	0	0	0	0	0	0	0	0	0	0	0	1	1	0	0
HH-000132	422	47290.1	5.27	48.73	89.19	-0.097	Chloroplast.	H	1	1	1	1	1	1	1	1	1	0	1	1	1	1	1	0	1	1	0	0	0	1	0	1	0	0	0	0	0	0	0	1	1	0	1	1	0	2	1	1	0
HH-010534	275	30856	4.97	32.27	90.33	-0.23	Chloroplast.	J	2	2	1	1	1	1	1	1	0	0	1	1	1	0	0	0	1	1	0	0	0	0	0	0	2	0	0	0	0	0	0	0	3	0	1	1	0	0	3	0	0
HH-010535	315	35673.5	5.14	37.49	83.81	-0.395	Chloroplast.	J	6	6	1	1	1	1	1	1	0	0	1	1	1	0	1	0	1	1	0	0	0	0	0	1	0	0	0	0	0	0	0	0	0	0	0	0	0	0	0	2	0
HH-000494	209	23693.4	6.93	39.38	102.15	0.275	Nucleus.	K	4	4	0	1	1	0	1	0	0	0	0	0	1	0	1	0	0	0	0	0	0	0	0	0	1	1	1	0	0	0	0	0	4	0	0	0	0	0	5	1	0
HH-000495	312	35073	5.68	31.95	88.65	-0.206	Cell membrane. Chloroplast. Nucleus.	K	4	4	1	1	1	1	1	1	1	0	1	1	1	0	1	0	1	0	0	0	0	0	0	4	1	0	0	0	0	0	0	0	2	0	0	0	0	0	1	1	0
HH-018011	454	49426.9	5.66	49.79	94.07	0.092	Cell membrane. Chloroplast.	E	3	3	1	1	1	1	1	1	1	0	1	1	1	2	2	0	1	0	0	0	1	0	0	0	0	0	0	0	0	0	0	0	3	0	1	1	0	0	3	1	0
HH-005309	476	51491	5.29	37.2	88.49	0.04	Cell membrane.	E	3	3	1	1	1	1	1	1	1	1	1	1	1	1	1	0	1	0	0	0	1	1	0	1	0	0	0	0	0	0	0	0	11	0	1	1	0	0	2	0	0
HH-018015	471	51994.8	5.51	43.36	89.85	-0.136	Cell membrane. Chloroplast.	E	1	1	1	1	1	1	1	1	1	1	1	1	1	1	1	0	1	0	0	0	1	1	0	1	2	0	1	0	0	0	0	0	1	0	0	0	0	0	4	1	0
HH-018017	501	56093	7.75	46.19	90.46	-0.177	Cell membrane. Chloroplast.	E	5	5	1	1	1	1	1	1	1	1	1	1	1	1	1	0	1	0	0	0	1	1	0	0	2	0	0	0	0	0	2	0	15	0	2	2	0	0	2	2	2
HH-015230	489	54629.6	5.84	39.3	90.1	-0.103	Cell membrane. Chloroplast.	E	6	6	1	1	1	1	1	1	1	1	1	1	1	1	0	0	1	0	0	1	1	0	0	1	0	0	0	0	0	0	0	0	1	0	1	1	0	0	0	1	0
HH-003236	338	37382.7	5.05	49.52	90.83	-0.105	Chloroplast. Cytoplasm.	E	1	1	0	1	1	0	1	0	1	1	0	0	1	1	0	0	0	0	1	1	1	0	0	1	0	0	0	1	0	0	0	0	7	0	0	0	0	0	3	2	0
HH-003237	339	37333.6	5.24	45.49	89.71	-0.111	Cell membrane. Chloroplast. Cytoplasm.	E	2	2	0	1	1	0	1	0	1	1	0	0	1	1	1	0	0	0	1	1	1	0	0	0	0	0	0	0	1	0	0	0	15	0	0	0	0	0	2	0	0
HH-031130	351	39068.4	7.75	49.83	100.28	0.109	Chloroplast. Cytoplasm.	E	3	3	0	1	1	0	1	1	1	1	0	0	2	1	0	0	0	0	0	1	1	0	0	2	0	0	0	0	0	0	0	0	8	0	0	0	0	0	4	4	0
HH-003238	338	37758.1	5.3	50.03	81.86	-0.287	Chloroplast.	E	2	2	1	1	1	1	1	1	1	0	1	1	1	0	0	0	0	0	0	1	0	0	0	0	0	0	0	0	0	0	0	0	5	0	0	0	0	1	4	1	0
HH-003243	362	40513.1	5.21	48.27	81.33	-0.297	Chloroplast.	E	5	5	1	1	1	1	1	1	1	0	1	1	1	0	0	0	0	0	0	1	0	0	0	1	1	0	1	0	0	0	0	0	5	0	1	1	0	0	5	0	1
HH-012621	294	33078.4	5.29	45.57	97.38	0.208	Chloroplast. Cytoplasm.	E	8	8	0	1	0	0	1	0	0	1	0	0	1	1	0	0	0	0	1	1	1	0	0	2	0	0	0	0	0	0	0	0	0	0	0	0	0	1	1	2	0
HH-012622	294	32797.1	5.67	46.84	96.05	0.189	Cell membrane. Chloroplast. Cytoplasm. Nucleus.	E	2	2	0	1	0	0	1	0	0	1	0	0	1	1	0	0	0	0	1	1	1	0	0	2	0	1	0	0	0	0	0	0	3	0	0	0	0	0	1	0	0
HH-012623	294	32942.1	5.2	52.95	94.76	0.12	Cytoplasm.	E	3	3	0	1	0	0	1	0	0	1	0	0	1	1	0	0	0	0	1	1	1	0	0	4	0	0	0	0	0	0	0	0	9	0	0	0	0	1	4	0	0
HH-012599	405	44601.2	5.16	47.89	88.52	-0.053	Chloroplast. Cytoplasm.	E	4	4	0	1	1	0	1	1	1	1	0	0	1	1	0	0	1	0	1	1	1	0	0	0	0	1	0	0	0	0	0	0	0	0	0	0	0	1	0	1	1
HH-012610	357	39064.8	5.57	48.31	92.83	0.014	Chloroplast. Nucleus.	E	4	4	0	1	1	0	1	0	0	1	0	0	1	1	0	0	0	0	1	1	1	0	0	0	1	1	0	0	0	0	0	0	5	0	1	1	0	0	6	0	0
HH-012606	358	39653.6	5.11	47.99	90.03	0.027	Chloroplast. Cytoplasm. Nucleus.	E	3	3	0	1	1	0	1	0	1	1	0	0	1	1	0	0	0	0	1	1	1	0	0	0	0	0	1	0	0	0	0	0	5	0	0	0	0	0	1	1	1
HH-012616	487	53815.9	5.23	50.25	91.6	0.027	Cell membrane.	E	1	1	1	1	1	1	1	1	1	1	1	1	1	1	0	0	1	0	1	1	1	0	0	1	0	0	0	0	0	0	0	0	6	0	0	0	0	0	4	0	2
HH-012597	486	53608.1	4.94	50.9	91.21	-0.078	Cell membrane. Chloroplast.	E	1	1	1	1	1	1	1	1	1	1	1	1	1	1	0	0	1	0	1	1	1	1	0	0	1	0	0	0	0	0	0	0	4	0	0	0	0	0	3	0	0
HH-023408	465	51172.6	5.06	39.98	89.4	0.017	Chloroplast. Cytoplasm.	E	4	4	1	1	1	1	1	1	1	0	1	1	1	1	0	0	1	0	1	1	1	0	0	0	0	0	0	0	0	0	0	0	0	0	0	0	0	1	1	0	0
HH-025038	486	53277.9	4.95	38.69	93.37	0.055	Cell membrane.	E	2	2	1	1	1	1	1	1	1	1	1	1	1	1	0	0	1	0	1	1	1	0	0	0	0	0	0	0	0	0	0	0	0	0	0	0	0	1	1	0	0
HH-013029	374	41697.8	5.42	34.51	91.2	-0.011	Chloroplast.	E	2	2	0	1	1	0	1	1	1	1	0	0	1	1	1	0	0	0	0	0	1	0	0	1	1	1	0	0	0	2	0	0	5	0	0	0	0	0	5	2	0
HH-018025	476	52527.7	5.75	37.08	92.5	-0.015	Chloroplast.	E	1	1	1	1	1	1	1	1	1	1	1	1	1	0	1	0	1	1	0	0	1	1	0	0	0	2	1	0	0	0	0	0	7	0	0	0	0	1	7	0	0
HH-018020	476	52503.7	6.04	37.77	92.56	-0.081	Cell membrane. Chloroplast.	E	1	1	1	1	1	1	1	1	1	1	1	1	1	0	1	1	1	1	0	0	0	1	0	2	0	1	0	0	0	2	0	0	7	0	0	0	0	1	5	2	0
HH-018021	474	52808.2	6.15	36.75	92.7	-0.095	Cell membrane.	E	5	5	1	1	1	1	1	1	1	1	1	1	1	0	1	1	1	1	0	0	0	1	0	2	0	0	0	0	0	0	0	0	3	0	2	2	0	1	4	7	0
HH-013802	285	31586	7.15	43.79	86.25	-0.256	Cell membrane. Chloroplast. Cytoplasm.	E	3	3	1	1	1	1	1	1	1	0	1	1	1	0	0	0	0	0	0	0	0	0	0	0	0	0	0	0	0	0	0	0	7	0	0	0	0	0	1	1	0
HH-020017	460	50637.5	5.82	43.53	93.85	0.023	Chloroplast.	E	1	1	1	1	1	1	1	1	1	1	1	1	1	1	1	0	1	1	0	0	1	0	0	2	0	0	1	0	0	0	0	0	1	0	0	0	0	0	3	1	0
									458	462
[truncated: 63 more columns]

## Sheet: Table S3
Table S3-1 Number of safflower CYP genes in clans and CYP families.				Table S3-2 Number of safflower UGT genes in groups.
Clan	Family	Gene Num (264)		Group	Gene Num (140)
clan51		2		A	14
	CYP51	2		B	3
clan71		166		C	2
	CYP701	2		D	13
	CYP73	2		E	26
	CYP77	2		G	30
	CYP84	2		H	6
	CYP98	2		I	6
	CYP706	5		J	2
	CYP75	5		K	2
	CYP81	5		L	15
	CYP78	6		M	3
	CYP92	6		N	5
	CYP93	7		O	11
	CYP89	8		Q	2
	CYP79	9
	CYP83	10
	CYP82	11
	CYP71	32
	CYP76	52
clan710		1
	CYP710	1
clan711		1
	CYP711	1
clan72		28
	CYP714	1
	CYP715	1
	CYP721	1
	CYP735	1
	CYP734	2
	CYP749	5
	CYP72	17
clan74		2
	CYP74	2
clan85		33
	CYP720	1
	CYP722	1
	CYP724	1
	CYP85	1
	CYP718	2
	CYP728	2
	CYP707	4
	CYP87	4
	CYP88	4
	CYP90	5
	CYP716	8
clan86		28
	CYP86	3
	CYP704	8
	CYP94	8
	CYP96	9
clan97		3
	CYP97	3

## Sheet: Table S4
Table S4 Function and category of each cis-acting element identified in the promoter of safflower CYPs and UGTs.
Motif name	Function	Category
AACA-motif	involved in endosperm-specific negative expression	development responsive
AAGAA-motif	involved in secondary xylem development	development responsive
CAT-box	cis-acting regulatory element related to meristem expression	development responsive
circadian	cis-acting regulatory element involved in circadian control	development responsive
GCN4-motif	cis-regulatory element involved in endosperm expression	development responsive
HD-Zip 1	element involved in differentiation of the palisade mesophyll cells	development responsive
motif I	cis-acting regulatory element root specific	development responsive
MSA-like	cis-acting element involved in cell cycle regulation	development responsive
NON-box	cis-acting regulatory element related to meristem specific activation	development responsive
RY-element	cis-acting regulatory element involved in seed-specific regulation	development responsive
ABRE	cis-acting element involved in the abscisic acid responsiveness	hormone responsive
ABRE2	cis-acting element involved in the abscisic acid responsiveness	hormone responsive
ABRE3a	cis-acting element involved in the abscisic acid responsiveness	hormone responsive
ABRE4	cis-acting element involved in the abscisic acid responsiveness	hormone responsive
AuxRE	part of an auxin-responsive element	hormone responsive
AuxRR-core	cis-acting regulatory element involved in auxin responsiveness	hormone responsive
CGTCA-motif	cis-acting regulatory element involved in the MeJA-responsiveness	hormone responsive
ERE	estrogen response element	hormone responsive
GARE-motif	gibberellin-responsive element	hormone responsive
P-box	gibberellin-responsive element	hormone responsive
SARE	cis-acting element involved in salicylic acid responsiveness	hormone responsive
TATC-box	cis-acting element involved in gibberellin-responsiveness	hormone responsive
TCA	cis-acting element involved in salicylic acid responsiveness	hormone responsive
TCA-element	cis-acting element involved in salicylic acid responsiveness	hormone responsive
TGACG-motif	cis-acting regulatory element involved in the MeJA-responsiveness	hormone responsive
TGA-element	auxin-responsive element	hormone responsive
3-AF1 binding site	light responsive element	light responsive
3-AF3 binding site	part of a conserved DNA module array (CMA3)	light responsive
4cl-CMA1b	light responsive element	light responsive
AAAC-motif	light responsive element	light responsive
ACA-motif	part of gapA in (gapA-CMA1) involved with light responsiveness	light responsive
ACE	cis-acting element involved in light responsiveness	light responsive
AE-box	part of a module for light response	light responsive
AT1-motif	part of a light responsive module	light responsive
ATC-motif	part of a conserved DNA module involved in light responsiveness	light responsive
ATCT-motif	part of a conserved DNA module involved in light responsiveness	light responsive
Box 4	part of a conserved DNA module involved in light responsiveness	light responsive
Box II	part of a light responsive element	light responsive
CAG-motif	part of a light response element	light responsive
chs-CMA1a	part of a light responsive element	light responsive
chs-CMA2a	part of a light responsive element	light responsive
chs-CMA2c	part of a light responsive element	light responsive
chs-Unit 1 m1	part of a light responsive element	light responsive
Footprint A	part of a light responsive element	light responsive
GA-motif	part of a light responsive element	light responsive
Gap-box	part of a light responsive element	light responsive
GATA-motif	part of a light responsive element	light responsive
GATT-motif	part of a light responsive element	light responsive
G-box	cis-acting regulatory element involved in light responsiveness	light responsive
GGA-motif	part of a light responsive element	light responsive
GT1-motif	light responsive element	light responsive
GTGGC-motif	part of a light responsive element	light responsive
I-box	part of a light responsive element	light responsive
LAMP-element	part of a light responsive element	light responsive
L-box	part of a light responsive element	light responsive
LS5/LS6	part of a light responsive element	light responsive
LS7	part of a light responsive element	light responsive
MRE	MYB binding site involved in light responsiveness	light responsive
Pc-CMA2c	part of a light responsive element	light responsive
Sp1	light responsive element	light responsive
TCCC-motif	part of a light responsive element	light responsive
TCT-motif	part of a light responsive element	light responsive
TGGCA	part of a light responsive element	light responsive
ARE	cis-acting regulatory element essential for the anaerobic induction	stress responsive
CCAAT-box	MYBHv1 binding site	stress responsive
DRE	cis-acting element involved in dehydration, low-temp, salt stresses	stress responsive
DRE core	cis-acting element involved in dehydration, low-temp, salt stresses	stress responsive
DRE1	cis-acting element involved in dehydration, low-temp, salt stresses	stress responsive
GC-motif	enhancer-like element involved in anoxic specific inducibility	stress responsive
LTR	cis-acting element involved in low-temperature responsiveness	stress responsive
MBS	MYB binding site involved in drought-inducibility	stress responsive
MBSI	MYB binding site involved in flavonoid biosynthetic genes regulation	stress responsive
TC-rich repeats	cis-acting element involved in defense and stress responsiveness	stress responsive
WRE3	wound-responsive elements	stress responsive
WUN-motif	wound-responsive element	stress responsive

## Sheet: Table S5
Table S5 List of the 310 metabolites detected in safflower root, stem and leaf.
Index	Formula	Compounds	Class	Root	Stem	Leaf
Zbjp001957	C27H31O16	Cyanidin-3,5-O-diglucoside (Cyanin)	Anthocyanidins	30266.2	36195	6977.74
Zmcp002839	C33H41O22	Delphinidin-3,5,3'-Tri-O-glucoside	Anthocyanidins	8294.28	460568	228813
Zblp001600	C27H31O17	Delphinidin-3,5-di-O-glucoside	Anthocyanidins	16365.9	680689	422218
pme1398	C21H21O12	Delphinidin-3-O-glucoside (Mirtillin)	Anthocyanidins	158193	3.66806e+06	4.07497e+06
Zbsp002199	C21H21O10	Pelargonidin-3-O-glucoside	Anthocyanidins	120747	87906.5	166164
Zblp002396	C22H23O11	Peonidin-3-O-glucoside	Anthocyanidins	33962.6	30759.9	9498.39
Happ001639	C28H33O17	Petunidin-3,5-di-O-glucoside	Anthocyanidins	2274.4	13387.9	35592.9
Smgp006258	C30H26O13	6,7,3',4'-Tetrahydroxyaurone-6-O-(6''-O-p-Coumaroyl)glucoside	Aurones	31058.2	645076	1.17037e+06
Zbbp005255	C15H10O6	Aureusidin	Aurones	25600	166562	1.94243e+06
Lmsp004915	C21H20O11	Aureusidin-4-O-glucoside	Aurones	254161	7.9154e+06	1.13718e+07
Wacn007587	C31H22O10	2,3-Dihydroamentoflavone 4'-methyl Ether	Biflavones	598.861	170590	782321
mws0773	C30H18O10	Amentoflavone	Biflavones	10812.1	8345.36	82375
MWSHY0166	C33H24O10	Sciadopitysin	Biflavones	8757.36	17534.4	220394
MWSslk091	C18H18O5	2'-Hydroxy-4,4',6'-Trimethoxychalcone; Flavokawain A	Chalcones	38000.1	42100.5	35692.7
Zblp004976	C17H18O5	2,4'-Dihydroxy-4,6-dimethoxydihydrochalcone	Chalcones	16571.6	189108	630393
Xmgp006913	C20H20O5	2,4,2',4'-tetrahydroxy-3'-prenylchalcone	Chalcones	1.22826e+06	237244	55767.2
Zbtn005022	C21H24O11	3-Hydroxyphloretin-4'-O-glucoside	Chalcones	406350	1016.03	5080.14
pmn001716	C21H20O11	Carthamone	Chalcones	1.44522e+06	1.11858e+07	1.59212e+07
Cmxn004016	C21H24O11	Dihydromarein	Chalcones	7615.02	52438.4	151515
pme2960	C15H12O5	Naringenin chalcone; 2',4,4',6'-Tetrahydroxychalcone	Chalcones	17647.4	103988	94161.5
WaYn005089	C22H24O10	Neosakuranin	Chalcones	114952	1.01412e+06	757541
Cmxp005429	C15H12O6	Okanin	Chalcones	7349.2	49576.6	53624.5
Zmgp003335	C27H32O16	Okanin-3',4'-di-O-glucoside	Chalcones	2205.07	108945	234520
Cmxp004324	C24H24O14	Okanin-4'-O-(6''-O-malonyl)glucoside	Chalcones	400655	6.15117e+06	1.54659e+07
Cmxp003531	C27H32O16	Okanin-4'-O-gentiobioside	Chalcones	19521.8	132372	314908
Cmxp003975	C21H22O11	Okanin-4'-O-glucoside(Marein)	Chalcones	586408	1.4274e+07	1.77979e+07
ZBN0377	C15H14O8	3,3',4',5,6,7,8-Heptahydroxyflavan	Flavanols	289856	61940.8	9810.62
MWSHY0065	C15H14O6	Catechin	Flavanols	9755.47	21460	90845.4
pmn001416	C24H20O9	Catechin-(7,8-bc)-4α-(3,4-dihydroxyphenyl)-dihydro-2-(3H)-one	Flavanols	6336.33	579327	244553
pmn001415	C24H20O9	Catechin-(7,8-bc)-4β-(3,4-dihydroxyphenyl)-dihydro-2-(3H)-one	Flavanols	6586.71	685279	356827
Lmfn002823	C24H20O9	Cinchonain Ib	Flavanols	54393.2	728201	86912.2
Lahp002857	C30H26O13	Epicatechin-(4β→8)-epigallocatechin	Flavanols	15304.6	2.24598e+06	6.09548e+06
ZBN0395	C23H20O11	Epigallocatechin-3-O-(3-O-methyl)gallate	Flavanols	2133.26	93953.4	13146
Lmsp004301	C21H22O11	3',5,5',7-Tetrahydroxyflavanone-7-O-glucoside	Flavanones	698924	1.53959e+07	1.90689e+07
Labp005025	C25H26O13	6''-O-Malonylisosakuranin	Flavanones	64736.9	2.09747e+06	3.76127e+06
Lmjn005592	C18H16O7	Cirsilineol (4',5-Dihydroxy-3',6,7-trimethoxyflavone)	Flavanones	772.893	1718.19	17185.2
MWSslk252	C28H34O14	Didymin (Isosakuranetin-7-O-rutinoside)	Flavanones	7442.46	170813	356034
MWSHY0145	C15H12O6	Eriodictyol (5,7,3',4'-Tetrahydroxyflavanone)	Flavanones	2323.29	46822.4	71061.9
Lahp003481	C26H30O15	Eriodictyol apiosyl glucoside	Flavanones	2495.65	392670	311427
MWS20145	C21H22O11	Eriodictyol-7-O-glucoside	Flavanones	500836	1.47896e+07	1.96153e+07
Hmmn002781	C39H50O26	Eriodictyol-7-O-rutinoside-5-O-(6''-O-glucosyl)glucuronide	Flavanones	5770.62	38336.2	74040.7
Zbhp004510	C22H24O11	Hesperetin-3'-O-glucoside	Flavanones	362029	2.87402e+06	1.57378e+06
pme1598	C22H24O11	Hesperetin-5-O-glucoside	Flavanones	61612.4	827822	685198
Zbsp005715	C25H26O14	Hesperetin-7-O-(6''-malonyl)glucoside	Flavanones	429980	3.02272e+07	1.51664e+07
Lmzp002365	C22H24O11	Hesperetin-7-O-glucoside	Flavanones	8.11087e+06	5.96256e+07	5.67388e+07
Wahp004841	C22H24O11	Homoeriodictyol 7-O-glucoside	Flavanones	299615	2.73647e+06	1.40951e+06
Lahp003599	C28H34O16	Homoeriodictyol-7,4'-di-O-β-D-glucopyranoside	Flavanones	245230	1.23558e+06	504920
HJN090	C21H22O10	Isocoreopsin	Flavanones	21510.3	428545	1.53026e+06
Cmxp004977	C15H12O6	Isookanin	Flavanones	3113.21	47980	164939
MWSprf050	C29H36O15	Methylhesperidin	Flavanones	51054.9	37789.6	2941.39
HJN087	C21H22O10	Naringenin-4'-O-glucoside	Flavanones	36365.8	160710	333318
pma0791	C24H24O13	Naringenin-7-O-(6''-malonyl)glucoside	Flavanones	75700.7	890421	3.32499e+06
mws1179	C21H22O10	Naringenin-7-O-glucoside (Prunin)	Flavanones	4217.66	209582	1.07275e+06
mws1454	C23H26O11	Persicoside	Flavanones	13313.9	456158	186578
MWSprf134	C21H22O12	Plantagoside	Flavanones	641179	5.88764e+06	1.79126e+06
mws0791	C28H34O14	Poncirin (Isosakuranetin-7-O-neohesperidoside)	Flavanones	25131.5	820289	1.26816e+06
mws0914	C15H12O5	3,5,7-Trihydroxyflavanone (Pinobanksin)	Flavanonols	3041.06	155352	113944
mws1174	C17H14O6	3-O-Acetylpinobanksin	Flavanonols	5680.96	9589.45	84648.8
mws1360	C21H22O10	Aromadendrin-3-O-rhamnoside; Engeletin	Flavanonols	1319.27	50344.1	57565.5
Lmtn002796	C21H22O11	Aromadendrin-7-O-glucoside	Flavanonols	6299.87	2.28867e+06	2.39641e+06
Cmsp004086	C16H14O6	Dihydrokaempferide	Flavanonols	61216.4	385012	195008
Lmlp005236	C21H22O11	Dihydrokaempferol-3-O-glucoside	Flavanonols	612961	1.44993e+07	1.93118e+07
Lmmn004625	C21H22O11	Dihydrokaempferol-7-O-glucoside	Flavanonols	19965.1	1.09391e+06	3.423e+06
HJN104	C21H22O13	Dihydromyricetin-3-O-glucoside	Flavanonols	67707	51648.7	302326
mws0044	C15H12O7	Taxifolin(Dihydroquercetin)	Flavanonols	378930	2762.26	2810.88
Lmqn006260	C15H10O7	2',3',4',5,7-pentahydroxyflavone	Flavones	31755.1	4.5931e+06	1.40026e+07
Zbsp004894	C25H24O15	3'-O-Methyltricetin-7-O-(6''-malonyl)glucoside	Flavones	3.08508e+06	3.61494e+07	8.58518e+06
pmp000004	C17H14O7	4',5,7-Trihydroxy-3',6-dimethoxyflavone (Jaceosidin)	Flavones	2358.53	2724.94	471.707
MWSslk146	C27H30O15	4'-O-Glucosylvitexin	Flavones	41617.2	106678	313048
Zmhn003257	C16H12O6	5,7,2'-Trihydroxy-8-methoxyflavone; Scutevulin	Flavones	8617.4	13832.6	51672.8
Lmqn009304	C19H18O5	5-Hydroxy-7,4'-dimethoxy-6,8-dimethylflavone; Eucalyptin	Flavones	2625.24	24806.1	22529.4
Wagp005813	C25H28O12	5-Hydroxy-7,8,2',3'-Tetramethoxyflavone 5-Glucoside	Flavones	33137	55671.2	69112.6
Zmyn003693	C16H12O4	6-Hydroxy-2'-methoxyflavone	Flavones	3679.38	2964.8	1158.41
Hmcn002875	C15H10O7	6-Hydroxyluteolin	Flavones	7988.86	39944.3	219698
Hmcn001884	C21H20O12	6-Hydroxyluteolin 5-glucoside	Flavones	1.02454e+07	9.32029e+07	4.76919e+07
MWSHY0202	C16H12O2	6-Methylflavone	Flavones	779089	6139.41	10359.2
mws0051	C16H12O5	Acacetin	Flavones	108807	1835.68	11251.6
Labp006185	C25H24O13	Acacetin-7-O-(6''-malonyl)glucoside	Flavones	426522	33618.4	76903.1
Zbxp007259	C25H24O13	Acacetin-7-O-Malonyl-galactoside	Flavones	483935	9407.48	97604.6
Labp005273	C27H30O14	Acacetin-7-O-apiosylglucoside	Flavones	156272	1181.21	236.242
Zbxp006600	C27H30O14	Acacetin-7-O-glucosyl-(1-4)-xyloside	Flavones	186191	2742.67	548.534
pmp000577	C26H20O8	Acacetin-7-O-glucuronide	Flavones	6.49387e+06	15689.6	2073.57
Zmjp005293	C28H32O14	Acacetin-7-O-neohesperidoside	Flavones	790022	1440.47	10859.6
pmp001288	C28H32O14	Acacetin-7-O-rutinoside (Linarin)	Flavones	989816	8801.29	1861.72
MWS20148	C21H20O10	Apigenin-4'-O-glucoside	Flavones	187518	2.19789e+07	4.10001e+07
MWSN0170	C21H20O10	Apigenin-5-O-glucoside	Flavones	6537.41	1.57097e+06	2.13972e+06
Zbsp003407	C27H30O15	Apigenin-6,8-di-C-glucoside (Vicenin-2)	Flavones	17555.8	2.86517e+06	6.11255e+06
Zbsp004086	C27H30O14	Apigenin-6-C-glucose-8-C-rhamnoside	Flavones	1477.09	17176.3	447997
MWSHY0008	C21H20O10	Apigenin-6-C-glucoside (Isovitexin)	Flavones	18667.5	7.31817e+06	2.48329e+07
Hmqp003435	C29H30O17	Apigenin-7-O-(2''-O-apiosyl)(6''-Malonyl)glucoside	Flavones	27000	1.35026e+06	5.86792e+06
pmf0472	C26H28O14	Apigenin-7-O-(2''-apiosyl)glucoside (Apiin)	Flavones	35276.7	635972	663544
Zbsp004714	C26H28O14	Apigenin-7-O-(2''-glucosyl)arabinoside	Flavones	20854.4	290666	422682
pmp000581	C23H22O11	Apigenin-7-O-(6''-acetyl)glucoside	Flavones	8289.97	5.93537e+06	2.17387e+07
pmp000585	C24H22O13	Apigenin-7-O-(6''-malonyl)glucoside	Flavones	233026	5.85278e+06	2.64644e+07
Lmpp003930	C30H26O12	Apigenin-7-O-(6''-p-Coumaryl)glucoside	Flavones	8751.82	64424.8	76587.4
Wajp004095	C27H30O15	Apigenin-7-O-Gentiobioside	Flavones	1628.2	47512.5	31276.7
MWSHY0189	C21H20O10	Apigenin-7-O-glucoside(Cosmosiin)	Flavones	231442	2.57945e+07	4.10202e+07
MWSmce498	C27H30O14	Apigenin-7-O-neohesperidoside (Rhoifolin)	Flavones	12660.1	77791.1	71726.7
pme0368	C27H30O14	Apigenin-7-O-rutinoside (Isorhoifolin)	Flavones	7371.38	59561.1	80233.9
MWSHY0181	C21H20O10	Apigenin-8-C-Glucoside (Vitexin)	Flavones	23756.8	7.46022e+06	2.35866e+07
ZBN0062	C15H10O5	Apigenin; 4',5,7-Trihydroxyflavone	Flavones	7679.92	21704.2	240482
Zbhp006013	C24H22O12	Chrysin 7-(6-O-malonylglucoside)	Flavones	12843.7	633141	1.51859e+06
Lmyp005841	C21H20O9	Chrysin-7-O-glucoside	Flavones	4980.48	111542	96793.4
ZBN0233	C28H32O16	Chrysoeriol-6-C-glucoside-8-C-glucoside	Flavones	10498.5	1.48406e+06	776032
pmb0608	C25H24O14	Chrysoeriol-7-O-(6''-malonyl)glucoside	Flavones	161458	1.73636e+06	1.6794e+06
pmb3012	C22H22O11	Chrysoeriol-7-O-glucoside	Flavones	649278	2.03022e+07	1.45775e+07
ZBN0232	C28H32O15	Chrysoeriol-7-O-rutinoside	Flavones	8879.24	59290.3	30963.7
ZBN0216	C22H22O11	Chrysoeriol-8-C-glucoside (Scoparin)	Flavones	45806.4	971822	538302
mws0058	C16H12O6	Diosmetin (5,7,3'-Trihydroxy-4'-methoxyflavone)	Flavones	14667.5	13983.2	52764.1
Zbjn005361	C25H24O14	Diosmetin-7-O-(6''-malonyl)glucoside	Flavones	528138	5.08664e+06	1.7695e+06
pmp000579	C22H22O11	Diosmetin-7-O-galactoside	Flavones	63487.2	1.16093e+06	1.84219e+06
Hmmp004965	C22H22O11	Diosmetin-7-O-glucoside	Flavones	118268	1.3721e+06	1.65028e+06
pmp000583	C22H20O12	Diosmetin-7-O-glucuronide	Flavones	91062	918.6	4593
Lmgp004152	C27H30O15	Diosmetin-8-C-(2''-O-arabinosyl)glucoside	Flavones	1623.58	6489.41	56520.8
pmp000013	C24H26O12	Eupatilin-7-O-glucoside	Flavones	31128.8	99762.4	653994
Hmgp002189	C22H22O11	Hispidulin-7-O-glucoside(Homoplantaginin)	Flavones	63359.7	1.08629e+06	1.78022e+06
Lmnp102682	C27H30O15	Hispidulin-8-C-(2''-O-xylosyl)glucoside	Flavones	1964.05	9820.26	89690.3
Lmnp003080	C26H28O14	Hispidulin-8-C-(2''-O-xylosyl)xyloside	Flavones	3244.72	16223.6	26244.3
Zbzp003056	C27H30O16	Isoorientin-7-O-glucoside	Flavones	77158.9	2.31543e+06	1.89132e+06
mws1292	C26H28O14	Isoschaftoside	Flavones	41711.4	1.00331e+06	4.7248e+07
Hmbp002730	C15H10O6	Isoscutellarein	Flavones	10770.9	77573.5	1.11129e+06
Lmyp004081	C27H30O14	Isovitexin-2''-O-rhamnoside	Flavones	8147.83	136127	57137
Smhp004476	C26H28O14	Isovitexin-2''-O-xyloside	Flavones	9873.99	106126	5.90898e+06
Zbzp004703	C37H38O18	Isovitexin-4'-O-(6''-feruloyl)glucoside	Flavones	1464.82	249339	204607
Zbzp004873	C37H38O18	Isovitexin-7-O-(6''-feruloyl)glucoside	Flavones	8432.6	258539	252562
Hmmp003156	C27H30O15	Isovitexin-7-O-glucoside(Saponarin)	Flavones	3327.22	83358.1	174621
pme0088	C15H10O6	Luteolin (5,7,3',4'-Tetrahydroxyflavone)	Flavones	23329.3	564401	4.37725e+06
MWS20147	C21H20O11	Luteolin-3'-O-glucoside	Flavones	42135.2	1.43876e+06	2.35653e+06
Hmpp003270	C21H20O11	Luteolin-4'-O-glucoside	Flavones	264824	8.47902e+06	1.02314e+07
Zbsp002894	C27H30O16	Luteolin-6,8-di-C-glucoside	Flavones	28943.3	144716	623004
pmp000241	C27H28O17	Luteolin-6-C-(2''-glucuronyl)glucoside	Flavones	2751.49	1347.71	33234.9
pmp000239	C26H26O16	Luteolin-6-C-(5''-glucuronyl)xyloside	Flavones	859306	9040.62	1808.12
MWSHY0016	C21H20O11	Luteolin-6-C-glucoside (Isoorientin)	Flavones	4893.77	221393	891291
Zmxp003107	C27H30O16	Luteolin-7,3'-di-O-glucoside	Flavones	50941.9	4.52619e+06	2.98786e+06
pmp000587	C24H22O14	Luteolin-7-O-(6''-malonyl)glucoside	Flavones	88743	2.17974e+06	5.42803e+06
Hmqp003184	C29H30O18	Luteolin-7-O-(6''-malonyl)glucoside-5-O-arabinoside	Flavones	53277.3	1.99341e+06	7.57564e+06
pmb0578	C32H30O15	Luteolin-7-O-(6''-sinapoyl)glucoside	Flavones	1480.7	67752.8	112897
Hmpp002612	C27H30O16	Luteolin-7-O-gentiobioside	Flavones	37318.1	3.9836e+06	2.92826e+06
MWSHY0104	C21H20O11	Luteolin-7-O-glucoside (Cynaroside)	Flavones	203619	9.66051e+06	1.0405e+07
pmb0574	C36H36O18	Luteolin-7-O-glucoside-5-O-(6''-feruloyl)arabinoside	Flavones	118067	3136.99	8623.56
MWSHY0121	C21H18O12	Luteolin-7-O-glucuronide	Flavones	76013.9	4440.1	25934.8
Lmmp004151	C38H36O22	Luteolin-7-O-glucuronide-(2→1)-(2''-Sinapoyl)glucuronide	Flavones	325.673	2506.92	1628.36
ZBN0138	C27H28O16	Luteolin-7-O-glucuronide-5-O-rhamnoside	Flavones	735.432	3677.16	41963.7
MWSHY0080	C27H30O15	Luteolin-7-O-neohesperidoside (Lonicerin)	Flavones	42269.7	211348	737906
pmp000593	C27H30O15	Luteolin-7-O-rutinoside	Flavones	9007.05	61284.5	60043.3
mws1299	C21H20O11	Luteolin-8-C-glucoside (Orientin)	Flavones	2016.42	450227	2.85975e+06
Hmgp002148	C22H22O12	Nepetin-7-O-alloside	Flavones	444921	6.71944e+06	959916
Hmgp002036	C22H22O12	Nepetin-7-O-glucoside(Nepitrin)	Flavones	224612	2.69343e+06	725371
Lazn003443	C27H30O15	Orientin-2''-O-rhamnoside	Flavones	32265.2	215448	230152
Zbsp003249	C26H28O15	Orientin-6-C-arabinoside	Flavones	3601.01	18005	898579
Zbjp003056	C27H30O16	Orientin-7-O-glucoside	Flavones	60493.1	3.30154e+06	2.45837e+06
MWSHY0040	C21H20O10	Oroxin A	Flavones	127276	1.73645e+07	2.58468e+07
mws1660	C26H28O14	Schaftoside	Flavones	595.586	2977.93	166000
mws0055	C20H20O7	Tangeretin (4',5,6,7,8-Pentamethoxyflavone)	Flavones	36193.3	10174.8	9559.18
mws0920	C15H10O7	Tricetin (5,7,3',4',5'-Pentahydroxyflavone)	Flavones	81595.9	346439	205622
Wayn004603	C21H18O13	Tricetin 3'-glucuronide	Flavones	258862	72267.8	30559
pma0795	C24H22O15	Tricetin-5-O-(6''-malonyl)glucoside	Flavones	561967	1.76657e+06	145288
ZBN0241	C29H34O17	Tricin-5,7-O-diglucoside	Flavones	551137	21171.9	4636.48
ZBN0240	C29H34O17	Tricin-7-O-(2''-O-glucosyl)glucoside	Flavones	541949	4637.71	927.542
Lahp003268	C33H40O20	Vicenin-2,6''-O-Glucoside	Flavones	6141.81	30709	96062
Zbsn003878	C26H28O14	Vicenin-3	Flavones	38244.6	1.39976e+06	6.06877e+07
Zmjp003291	C27H30O15	Vitexin-2''-O-galactoside	Flavones	22185.1	259702	494010
Zbsp003798	C27H30O15	Vitexin-2''-O-glucoside	Flavones	1397.88	71054.5	186030
pme3227	C27H30O14	Vitexin-2''-O-rhamnoside	Flavones	9916.38	17346.7	4923.83
MWSHY0184	C22H20O11	Wogonin-7-O-Glucuronide (Wogonoside)	Flavones	7.10119e+06	5789.42	3249.25
Zbqn006065	C15H10O6	3,5,7,2'-Tetrahydroxyflavone; Datiscetin	Flavonols	33049.1	831595	5.6163e+06
Lmjp003655	C22H22O11	6-C-MethylKaempferol-3-glucoside	Flavonols	63804.4	1.11781e+06	1.84019e+06
pmp001312	C33H40O22	6-Hydroxykaempferol-3,6,7-O-triglucoside	Flavonols	31717.2	2.03981e+06	932916
Zmhp102730	C27H30O17	6-Hydroxykaempferol-3,6-O-Diglucoside	Flavonols	4017.46	523389	440389
ZBN0065	C33H40O21	6-Hydroxykaempferol-3-O-Rutinoside-6-O-glucoside	Flavonols	3548.37	182374	70264.1
pmp001311	C27H30O17	6-Hydroxykaempferol-6,7-O-Diglucoside	Flavonols	3947.84	533686	443848
pmp001309	C21H20O12	6-Hydroxykaempferol-7-O-glucoside	Flavonols	314851	3.02452e+06	1.61712e+06
ZBN0144	C22H22O12	6-Methoxykaempferol-3-O-glucoside	Flavonols	18564.3	1.48344e+06	261808
Lmpn006208	C22H22O11	8-Methoxykaempferol-7-O-rhamnoside	Flavonols	1485.55	65752.9	37069.6
pmp000638	C20H18O6	8-Prenylkaempferol	Flavonols	3698.4	4175.7	1350.61
Lmyn006227	C15H10O5	Galangin (3,5,7-Trihydroxyflavone)	Flavonols	8024.62	28263.9	210334
Lmmp002143	C24H22O16	Gossypetin-3-O-(6''-malonyl)glucoside	Flavonols	175928	4.80164e+06	2.21343e+06
Lmmp001947	C21H20O13	Gossypetin-3-O-glucoside	Flavonols	21982.5	429255	462672
Lmmp001965	C33H40O22	Gossypetin-3-O-rutinoside-8-O-glucoside	Flavonols	33833.4	339212	304177
Lmmp002529	C33H40O21	Gossypetin-3-O-rutinoside-8-O-rhamnoside	Flavonols	2783.56	152045	19309
Lmmp003271	C21H20O13	Gossypetin-8-O-glucoside	Flavonols	3579.3	1.18197e+06	956986
mws1326	C15H10O7	Herbacetin	Flavonols	870.369	68102.5	238920
Hmcp001578	C28H32O17	Isorhamnetin-3,7-O-diglucoside	Flavonols	41882.5	779393	369658
Hmcp001598	C27H30O16	Isorhamnetin-3-O-(2''-O-xylosyl)glucoside	Flavonols	10175.7	12544.7	70010.4
Zbpp002027	C25H24O15	Isorhamnetin-3-O-(6''-malonyl)glucoside	Flavonols	3.05226e+06	3.62476e+07	8.87187e+06
Hmcp001658	C31H34O20	Isorhamnetin-3-O-(6''-malonyl)glucoside-7-O-glucoside	Flavonols	31275.8	568394	81334.3
Zbpp001992	C22H22O12	Isorhamnetin-3-O-Glucoside	Flavonols	373068	6.13603e+06	1.00202e+06
ZBN0081	C27H30O15	Isorhamnetin-3-O-arabinoside-7-O-rhamnoside	Flavonols	12233.9	3827	2598.69
Lmsp003252	C28H32O17	Isorhamnetin-3-O-sophoroside	Flavonols	116680	1.73219e+06	821347
Hmcp002207	C22H22O12	Isorhamnetin-7-O-glucoside (Brassicin)	Flavonols	376630	6.18215e+06	1.05193e+06
Zbjn005825	C24H24O12	Kaempferide-3-O-(6'-O-acetyl)glucoside	Flavonols	38353.2	5.81642e+06	2.85495e+06
Lmbp002592	C27H30O16	Kaempferol-3,7-O-diglucoside	Flavonols	48153.2	4.12368e+06	3.60235e+06
Lmmp003903	C23H22O12	Kaempferol-3-O-(2''-O-acetyl)glucoside	Flavonols	13445.9	2.16055e+06	4.74043e+06
Lmdp004967	C40H40O22	Kaempferol-3-O-(2''-feruloyl)glucosyl-(1→2)-(6''-malonyl)glucoside	Flavonols	2675.5	189883	364970
Lmyp004407	C30H26O13	Kaempferol-3-O-(2''-p-Coumaroyl)galactoside	Flavonols	32448.3	632377	1.09194e+06
ZBN0182	C30H26O12	Kaempferol-3-O-(3''-O-p-Coumaroyl)rhamnoside	Flavonols	22168.4	203402	142724
ZBN0181	C30H26O12	Kaempferol-3-O-(4''-O-p-Coumaroyl)rhamnoside	Flavonols	1017.27	200768	144156
Zbjn007837	C30H26O12	Kaempferol-3-O-(4''-p-coumaroyl)rhamnoside	Flavonols	20502.1	205532	126253
ZBN0104	C36H36O19	Kaempferol-3-O-(6'''-Caffeoyl)glucosyl-(1→2)-Galactoside	Flavonols	88859	38795.4	22938
Lmdp004668	C37H38O19	Kaempferol-3-O-(6''-Feruloyl)glucosyl-(1→4)-galactoside	Flavonols	3137.54	231861	173659
Lmmn003398	C23H22O12	Kaempferol-3-O-(6''-O-acetyl)glucoside	Flavonols	896811	2.98681e+07	6.06044e+07
ZBN0107	C38H40O20	Kaempferol-3-O-(6''-Sinapyl)glucosyl-(1→2)-Galactoside	Flavonols	11053.6	24977.6	137715
ZBN0046	C28H24O15	Kaempferol-3-O-(6''-galloyl)galactoside	Flavonols	9999.01	3.29189e+06	732281
Lmdp004892	C24H22O14	Kaempferol-3-O-(6''-malonyl)galactoside	Flavonols	101254	2.25913e+06	5.07963e+06
Lmmp003817	C24H22O14	Kaempferol-3-O-(6''-malonyl)glucoside	Flavonols	104913	2.18304e+06	5.18471e+06
Lmyp004318	C30H26O13	Kaempferol-3-O-(6''-p-Coumaroyl)galactoside	Flavonols	27574.1	645971	1.14269e+06
MWSHY0161	C30H26O13	Kaempferol-3-O-(6''-p-Coumaroyl)glucoside (Tiliroside)	Flavonols	36371.7	623826	1.1273e+06
Zajn005914	C36H36O18	Kaempferol-3-O-[2-O-(trans-p-coumaroyl)-3-O-ɑ-D-glucopyranosyl]-ɑ-D-glucopyranoside	Flavonols	1584.5	4323.77	73767.4
Lmbp003668	C20H18O10	Kaempferol-3-O-arabinoside (Juglanin)	Flavonols	1433.21	9537.53	58979
Hmcp001858	C26H28O14	Kaempferol-3-O-arabinoside-7-O-rhamnoside	Flavonols	53709.8	64940.7	41437.3
mws0913	C21H20O11	Kaempferol-3-O-galactoside (Trifolin)	Flavonols	88943.1	738378	784757
Xmyp005599	C27H30O16	Kaempferol-3-O-galactoside-4'-O-glucoside	Flavonols	54583.2	3.58596e+06	2.81664e+06
MWSslk254	C27H30O15	Kaempferol-3-O-glucorhamnoside	Flavonols	98542.2	492711	876730
MWSHY0136	C21H20O11	Kaempferol-3-O-glucoside (Astragalin)	Flavonols	266076	8.84396e+06	1.07088e+07
Lmsp004670	C27H30O15	Kaempferol-3-O-glucoside-7-O-rhamnoside	Flavonols	77283.2	386416	941763
Lmzn001894	C21H18O12	Kaempferol-3-O-glucuronide	Flavonols	16133.4	168670	102525
MWSHY0061	C27H30O15	Kaempferol-3-O-neohesperidoside	Flavonols	1379.92	171327	659114
mws0919	C21H20O10	Kaempferol-3-O-rhamnoside (Afzelin)(Kaempferin)	Flavonols	7565.77	40518.1	39892
ZBN0179	C27H30O15	Kaempferol-3-O-rhamnosyl(1→2)glucoside	Flavonols	14199.1	92600.4	116855
pme1605	C27H30O15	Kaempferol-3-O-robinobioside(Biorobin)	Flavonols	63653.5	318268	603839
MWSHY0050	C27H30O15	Kaempferol-3-O-rutinoside(Nicotiflorin)	Flavonols	4913.14	260114	589048
HJAP148	C26H28O15	Kaempferol-3-O-sambubioside	Flavonols	166238	9.66166e+06	1.10136e+07
Zbjn004215	C27H30O16	Kaempferol-3-O-sophoroside	Flavonols	9963.39	1.37003e+06	954399
Lmfn005486	C15H10O9S	Kaempferol-3-O-sulfonate	Flavonols	6613.16	29183.2	251250
Lmqp003887	C26H28O15	Kaempferol-3-O-xylosyl(1→2)glucoside	Flavonols	119995	1.3716e+07	1.16986e+07
Xmyp005654	C21H20O11	Kaempferol-4'-O-glucoside	Flavonols	178163	8.36991e+06	1.12581e+07
HJAP024	C27H30O16	Kaempferol-6,8-di-C-glucoside	Flavonols	5087.17	25435.9	180145
mws0089	C21H20O11	Kaempferol-7-O-glucoside	Flavonols	83766.5	802503	1.12588e+06
Zbjn004445	C21H18O12	Kaempferol-7-O-glucuronide	Flavonols	6996.05	118191	87104.2
pme0321	C21H20O10	Kaempferol-7-O-rhamnoside	Flavonols	10579.8	47093.5	26811.8
Hmcp001628	C29H34O18	Limocitrin-3,7-di-O-glucoside	Flavonols	2915.1	1453.22	62339.1
Hmcp002399	C23H24O13	Limocitrin-3-O-glucoside	Flavonols	32191.4	5925.76	42215.6
Lmfn004235	C18H16O8	Myricetin-3,7,3'-trimethyl ether	Flavonols	109284	12215.8	7115.87
HJN038	C28H24O17	Myricetin-3-O-(6''-galloyl)glucoside	Flavonols	23461.6	231390	109956
Lmtp004126	C24H22O16	Myricetin-3-O-(6''-malony)glucoside	Flavonols	265733	6.31365e+06	2.38635e+06
Lakp003108	C27H30O18	Myricetin-3-O-diglucoside	Flavonols	4054	42371.5	27540.8
Lmdp002969	C21H20O13	Myricetin-3-O-galactoside	Flavonols	81471.4	800756	784308
Lmpp003465	C21H20O13	Myricetin-3-O-β-D-glucoside	Flavonols	28206.4	1.07969e+06	848962
Lmfp003403	C21H20O13	Quercetagetin-7-O-glucoside(Quercetagitrin)	Flavonols	7751.23	1.09745e+06	1.06396e+06
Hmgp001996	C15H10O8	Quercetagetin; 3,3',4',5,6,7-Hexahydroxyflavone	Flavonols	125074	7.18772e+06	1.00401e+06
MWSHY0029	C15H10O7	Quercetin	Flavonols	4291.41	232374	801880
Zahp003766	C26H28O16	Quercetin 3-O-glucoside 7-O-xyloside	Flavonols	90047.3	8.11063e+06	2.04983e+06
Zbsp004438	C27H30O17	Quercetin-3,4'-O-di-glucoside	Flavonols	137490	1.73267e+06	756180
Zmcp002666	C27H30O17	Quercetin-3,7-Di-O-glucoside	Flavonols	153797	1.16066e+07	1.00052e+07
ZBN0201	C27H30O15	Quercetin-3,7-Di-O-rhamnoside	Flavonols	2806.1	248354	96678.7
ZBN0105	C36H36O20	Quercetin-3-O-(2'''-O-caffeoyl)sophoroside	Flavonols	18019	18726	25162.8
ZBN0106	C37H38O20	Quercetin-3-O-(2'''-O-feruloyl)sophoroside	Flavonols	18253.4	97344.1	391454
ZBN0088	C33H40O20	Quercetin-3-O-(2''-O-Rhamnosyl)rutinoside	Flavonols	1497.98	12237.2	463736
pmn001644	C23H20O14	Quercetin-3-O-(2''-O-acetyl)glucuronide	Flavonols	1464.64	317194	57560
ZBN0112	C39H38O23	Quercetin-3-O-(2''-O-caffeoyl)glucoside-(1→2)-(6''-Malonyl)glucoside	Flavonols	9866.57	329100	188197
pmp000596	C27H30O17	Quercetin-3-O-(2''-O-galactosyl)glucoside	Flavonols	147855	5.31162e+06	1.1921e+06
MWSN0095	C28H24O16	Quercetin-3-O-(2''-O-galloyl)galactoside	Flavonols	1447.25	213162	43365.5
Lmmp002560	C27H28O18	Quercetin-3-O-(2''-O-glucosyl)glucuronide	Flavonols	106926	18651.5	72247.1
Lmmp003266	C29H30O19	Quercetin-3-O-(2''-O-malonyl)glucoside-7-O-arabinoside	Flavonols	158003	4.47899e+06	854506
Lmjp003360	C35H40O24	Quercetin-3-O-(2''-O-malonyl)sophoroside-7-O-arabinoside	Flavonols	1855.7	195243	156711
Lmyp004516	C30H26O14	Quercetin-3-O-(2''-O-p-Coumaroyl)galactoside	Flavonols	16709.6	609295	86531.5
Lmbp002336	C27H30O16	Quercetin-3-O-(2''-O-rhamnosyl)galactoside	Flavonols	3921.16	44036.1	26552.5
Lmmp003091	C27H30O16	Quercetin-3-O-(4''-O-glucosyl)rhamnoside	Flavonols	423931	2.59375e+06	1.35244e+06
Hmlp003068	C27H30O17	Quercetin-3-O-(4''-glucosyl)glucoside; Meratin	Flavonols	126257	1.12879e+07	1.0824e+07
Hmln002199	C23H22O13	Quercetin-3-O-(6''-O-acetyl)galactoside	Flavonols	1.87903e+06	1.04468e+07	3.70135e+06
Zmsp004363	C23H22O13	Quercetin-3-O-(6''-O-acetyl)glucoside	Flavonols	4032.68	767148	361297
Zbsp004136	C26H28O16	Quercetin-3-O-(6''-O-arabinosyl)glucoside	Flavonols	76290.5	9.32138e+06	2.60657e+06
Lmdp004638	C40H40O23	Quercetin-3-O-(6''-O-feruloyl)glucoside-7-O-(6''-malonyl)glucoside	Flavonols	5343	283519	637174
ZBN0126	C28H24O16	Quercetin-3-O-(6''-O-galloyl)glucoside	Flavonols	2709.6	175226	49412.1
Hmln002321	C24H22O15	Quercetin-3-O-(6''-O-malonyl)glucoside	Flavonols	1.58127e+06	7.69064e+06	6.52348e+06
pmb0706	C30H32O20	Quercetin-3-O-(6''-O-malonyl)glucosyl-5-O-glucoside	Flavonols	10151.5	286110	151124
Lmyp004052	C30H26O14	Quercetin-3-O-(6''-O-p-Coumaroyl)galactoside	Flavonols	15045.4	611312	55766.6
Lmdp004267	C30H26O14	Quercetin-3-O-(6''-O-p-Coumaroyl)glucoside	Flavonols	7429.57	558700	52635.4
Lahp004500	C32H30O16	Quercetin-3-O-(6''-O-sinapyl)glucoside	Flavonols	6054.9	30274.5	85033.5
Lmfn005487	C15H10O10S	Quercetin-3-O-Sulfonate	Flavonols	13669.4	570892	371654
ZBN0108	C38H40O21	Quercetin-3-O-[2''-O-(6'''-sinapoyl)glucosyl]glucoside	Flavonols	18072.8	8030.02	91268.2
Lmdp003286	C21H20O12	Quercetin-3-O-alloside; Isohyperoside	Flavonols	300862	2.91976e+06	1.57205e+06
Lmtp004044	C26H28O16	Quercetin-3-O-apiosyl(1→2)galactoside	Flavonols	57533	8.73108e+06	2.11239e+06
MWSHY0113	C21H20O12	Quercetin-3-O-galactoside (Hyperin)	Flavonols	313721	3.15672e+06	1.87518e+06
MWSHY0046	C21H20O12	Quercetin-3-O-glucoside (Isoquercitrin)	Flavonols	380585	1.66169e+06	1.5391e+06
Lmsp004166	C27H30O16	Quercetin-3-O-glucoside-7-O-rhamnoside	Flavonols	431434	2.77538e+06	1.60649e+06
Lmjp002461	C27H30O16	Quercetin-3-O-neohesperidoside	Flavonols	390167	2.57136e+06	1.48933e+06
MWSHY0132	C21H20O11	Quercetin-3-O-rhamnoside(Quercitrin)	Flavonols	1550.01	108487	35525.2
pmn001583	C27H30O16	Quercetin-3-O-robinobioside	Flavonols	133861	1.08282e+06	923919
MWSHY0067	C27H30O16	Quercetin-3-O-rutinoside (Rutin)	Flavonols	466450	2.75246e+06	1.33581e+06
Lmmp002334	C33H40O21	Quercetin-3-O-rutinoside-7-O-glucoside	Flavonols	2941.65	59329	12199.1
Lmjp002596	C26H28O16	Quercetin-3-O-sambubioside	Flavonols	57536.8	1.00109e+07	2.61544e+06
MWSHY0162	C27H30O17	Quercetin-3-O-sophoroside (Baimaside)	Flavonols	231364	6.94359e+06	227322
Hmcp001329	C32H38O21	Quercetin-3-O-xylosyl(1→2)glucosyl(1→2)glucoside	Flavonols	22362.1	839557	538229
mws0856	C21H20O12	Quercetin-4'-O-glucoside (Spiraeoside)	Flavonols	2.52121e+06	2.03945e+07	1.97062e+07
Lmfn003760	C21H18O13	Quercetin-4'-O-glucuronide	Flavonols	226961	66564.4	19892.1
Hmcp004055	C33H40O22	Quercetin-5,7,4'-tri-O-glucoside	Flavonols	1487.37	52739	22217.8
ZBN0137	C21H18O13	Quercetin-5-O-glucuronide	Flavonols	244277	52886.7	19717.2
Smgp004575	C21H20O12	Quercetin-5-O-β-D-glucoside	Flavonols	342436	3.28176e+06	1.4783e+06
Lmmp002995	C30H32O20	Quercetin-7-O-(2''-malonyl)glucosyl-5-O-glucoside	Flavonols	198915	7.38467e+06	2.13337e+06
pmp000589	C24H22O15	Quercetin-7-O-(6''-malonyl)glucoside	Flavonols	654283	4.23845e+06	2.52815e+06
pmb0709	C30H32O20	Quercetin-7-O-(6''-malonyl)glucosyl-5-O-glucoside	Flavonols	10552.5	498191	128146
mws1329	C21H20O12	Quercetin-7-O-glucoside	Flavonols	2.45426e+06	2.28452e+07	1.3861e+07
Zbsp004301	C27H30O16	Quercetin-7-O-rutinoside	Flavonols	408013	2.28897e+06	1.31134e+06
Lmmp002755	C33H40O21	Quercetin-7-O-rutinoside-4'-O-glucoside	Flavonols	4735.17	75963.3	8899.39
Zmsp003363	C28H32O17	Rhamnetin-3-O-(4''-O-glucosyl)glucoside	Flavonols	105973	1.69214e+06	773487
Lmjp002906	C22H22O12	Rhamnetin-3-O-Glucoside	Flavonols	286606	6.64817e+06	885697
Zmgp004436	C23H24O13	Syringetin 3-O-galactoside	Flavonols	87886.9	3214	53648.7
ZBN0222	C23H24O13	Syringetin-7-O-glucoside	Flavonols	16327.9	36179.9	51646.8
Zmhp005139	C25H24O15	Tamarixetin-3-O-(6''-malonyl)glucoside	Flavonols	2.96357e+06	3.60144e+07	5.90374e+06
MWSHY0111	C22H22O10	Calycosin-7-O-glucoside	Isoflavones	21259.7	248495	214160
Lssp210422	C15H10O5	Genistein	Isoflavones	4662.64	5257.39	95642.4
mws0895	C21H20O10	Genistein-7-O-Glucoside (Genistin)	Isoflavones	4222.57	232066	175966
mws0062	C15H10O6	Isoluteolin (Orobol)(5,7,3',4'-tetrahydroxyisoflavone)	Isoflavones	3773.27	53624.9	866133
mws0918	C16H12O5	Prunetin (5,4'-Dihydroxy-7-methoxyisoflavone)	Isoflavones	280434	16213	57314
Lcyp000677	C22H22O10	Prunetin-4'-O-glucoside(Prunitrin)	Isoflavones	5945.39	24781.1	73157.1
MWSslk013	C22H22O11	Tectoridin	Isoflavones	61825.9	1.15116e+06	1.74471e+06
MWSN0021	C16H12O6	Tectorigenin	Isoflavones	14710.7	8667.99	38537.8

## Sheet: Table S6
Table S5 List of the 209 metabolites detected in safflower samples and OPLS-DA results.
Index	Compounds	Class	Flower1	Flower2	Flower3
MWS4046	Hydroxysafflor yellow A	Quinone chalcone	9	9	9
pma0214	methylQuercetin O-hexoside	Flavonol	4470000	4060000	4260000
pma0249	Selgin 5-O-hexoside	Flavone	1670000	2090000	1480000
pma0253	O-methylChrysoeriol 5-O-hexoside	Flavone	736000	944000	831000
pma0359	Tricin 5-O-acetylglucoside	Flavone	46700	78500	104000
pma0724	Naringenin C-hexoside	Flavone C-glycosides	62900	77400	68500
pma0760	Selgin O-malonylhexoside	Flavone	392000	356000	224000
pma0787	Quercetin-3-(6''-malonyl)-Glucoside	Flavonol	134000	141000	92000
pma0791	Naringenin O-malonylhexoside	Flavanone	8220000	8320000	6850000
pma0795	Tricetin O-malonylhexoside	Flavone	2870000	2090000	1520000
pma0825	Chrysin O-malonylhexoside	Flavone	113000	149000	128000
pma1087	C-pentosyl-C-hexosyl-apigenin	Flavone C-glycosides	52300	55000	43000
pma1108	Apigenin C-glucoside	Flavone C-glycosides	1990000	2840000	2340000
pma1116	Kaempferide	Flavonol	485000	231000	319000
pma1590	Peonidin O-hexoside	Anthocyanins	152000	153000	130000
pma2088	Quercetin-3,4'-O-di-beta-glucopyranoside	Flavonol	11800000	12900000	10500000
pma3443	Tricin 7-O-acetylglucoside	Flavone	56100	74200	59200
pma6254	C-hexosyl-apigenin O-caffeoylhexoside	Flavone C-glycosides	59400	66000	75400
pma6371	di-C,C-hexosyl-luteolin	Flavone C-glycosides	90500	112000	103000
pma6496	Luteolin 6-C-glucoside	Flavone C-glycosides	506000	569000	356000
pma6515	C-hexosyl-chrysin O-feruloylhexoside	Flavone C-glycosides	747000	641000	669000
pma6516	C-hexosyl-apigenin O-hexosyl-O-hexoside	Flavone C-glycosides	12300000	11300000	10000000
pma6558	Velutin	Flavone	7720	9110	7060
pma6638	O-methylChrysoeriol 7-O-hexoside	Flavone	1600000	1500000	1420000
pma6639	Isorhamnetin O-hexoside	Flavonol	400000	501000	380000
pma6647	C-hexosyl-chrysoeriol O-hexoside	Flavone C-glycosides	633000	696000	557000
pmb0322	3’,4’,5’-Tricetin O-rutinoside	Flavone	98000	87000	102000
pmb0358	Selgin O-hexosyl-O-hexoside	Flavone	62200	47300	62400
pmb0541	Cyanidin 3-O-glucosyl-malonylglucoside	Anthocyanins	99400	98800	130000
pmb0542	Cyanidin 3-O-malonylhexoside	Anthocyanins	400000	420000	348000
pmb0545	Rosinidin O-hexoside	Anthocyanins	152000	124000	117000
pmb0550	Cyanidin 3-O-glucoside (Kuromanin)	Anthocyanins	732000	700000	606000
pmb0563	Peonidin	Anthocyanins	401000	325000	235000
pmb0566	Luteolin O-hexosyl-O-pentoside	Flavone	563000	685000	605000
pmb0569	Syringetin 5-O-hexoside	Flavone	159000	187000	201000
pmb0574	Luteolin O-hexoside O-feruloylpentoside	Flavone	1520000	1750000	1600000
pmb0576	Apigenin O-malonylhexoside	Flavone	432000	415000	301000
pmb0578	Luteolin O-sinapoylhexoside	Flavone	176000	173000	144000
pmb0587	Chrysoeriol O-glucuronic acid-O-hexoside	Flavone	145000	78800	97400
pmb0588	Luteolin 3',7-di-O-glucoside	Flavone	1230000	1100000	1080000
pmb0595	Isorhamnetin 5-O-hexoside	Flavonol	1800000	1460000	1300000
pmb0600	Chrysoeriol 7-O-rutinoside	Flavone	773000	876000	879000
pmb0601	Chrysoeriol O-hexosyl-O-pentoside	Flavone	1480000	1270000	1170000
pmb0602	Syringetin 7-O-hexoside	Flavone	225000	221000	278000
pmb0603	Chrysoeriol O-hexosyl-O-hexoside	Flavone	452000	482000	403000
pmb0604	Kaempferol 3-O-glucoside (Astragalin)	Flavonol	1830000	1770000	1820000
pmb0605	Apigenin 7-O-glucoside (Cosmosiin)	Flavone	20100000	22100000	21500000
pmb0606	Chrysoeriol O-glucuronic acid	Flavone	2810000	2310000	2400000
pmb0607	Chrysoeriol 7-O-hexoside	Flavone	34500000	36800000	34200000
pmb0608	Chrysoeriol O-malonylhexoside	Flavone	522000	700000	510000
pmb0615	Hesperetin C-hexosyl-O-hexosyl-O-hexoside	Flavone C-glycosides	6080000	5580000	4730000
pmb0618	8-C-hexosyl-hesperetin O-hexoside	Flavone C-glycosides	2380000	2400000	2460000
pmb0619	Eriodictiol 6-C-hexoside 8-C-hexoside-O-hexoside	Flavone C-glycosides	3890000	3060000	4810000
pmb0620	Chrysoeriol 6-C-hexoside 8-C-hexoside-O-hexoside	Flavone C-glycosides	8920000	7230000	7250000
pmb0621	C-hexosyl-isorhamnetin O-hexoside	Flavone C-glycosides	122000	143000	109000
pmb0622	C-hexosyl-luteolin O-hexoside	Flavone C-glycosides	464000	523000	470000
pmb0623	6-C-hexosyl chrysoeriol O-hexoside	Flavone C-glycosides	487000	399000	410000
pmb0624	6-C-hexosyl-luteolin O-hexoside	Flavone C-glycosides	111000	180000	126000
pmb0626	6-C-hexosyl-apigenin O-hexosyl-O-hexoside	Flavone C-glycosides	144000	97800	82100
pmb0628	Eriodictiol C-hexosyl-O-hexoside	Flavone C-glycosides	329000	446000	395000
pmb0629	Chrysoeriol 6-C-hexoside	Flavone C-glycosides	28300	24900	37600
pmb0639	8-C-hexosyl-apigenin O-hexosyl-O-hexoside	Flavone C-glycosides	824000	964000	848000
pmb0644	Luteolin C-hexoside	Flavone C-glycosides	3520000	3620000	2940000
pmb0645	6-C-hexosyl-hesperetin O-hexoside	Flavone C-glycosides	5660000	5960000	5860000
pmb0647	8-C-hexosyl-luteolin O-pentoside	Flavone C-glycosides	3210000	2850000	2400000
pmb0653	di-C,C-hexosyl-apigenin	Flavone C-glycosides	1510000	1270000	1210000
pmb0661	Chrysoeriol C-hexosyl-O-rhamnoside	Flavone C-glycosides	14000000	9050000	8330000
pmb0663	8-C-hexosyl-luteolin O-hexoside	Flavone C-glycosides	481000	461000	423000
pmb0665	Luteolin 8-C-hexosyl-O-hexoside	Flavone C-glycosides	7070000	8810000	8580000
pmb0672	6-C-hexosyl-apigenin O-feruloylhexoside	Flavone C-glycosides	205000	206000	224000
pmb0675	C-pentosyl-apigenin O-p-coumaroylhexoside	Flavone C-glycosides	80900	77200	148000
pmb0676	8-C-hexosyl-chrysoeriol O-feruloylhexoside	Flavone C-glycosides	9	9	9
pmb0682	8-C-hexosyl-apigenin O-sinapoylhexoside	Flavone C-glycosides	1200000	1170000	996000
pmb0686	Eriodictyol O-malonylhexoside	Flavanone	4380000	4710000	3860000
pmb0691	Luteolin C-hexosyl-O-rhamnoside O-hexoside	Flavone C-glycosides	83100	93900	71700
pmb0693	C-hexosyl-apigenin C-pentoside	Flavone C-glycosides	395000	407000	328000
pmb0695	C-hexosyl-chrysoeriol O-rutinoside	Flavone C-glycosides	79100	52600	65700
pmb0696	8-C-hexosyl chrysoeriol O-hexoside	Flavone C-glycosides	13400000	9490000	9480000
pmb0706	Quercetin 5-O-malonylhexosyl-hexoside	Flavonol	326000	207000	186000
pmb0709	Quercetin 7-O-malonylhexosyl-hexoside	Flavonol	16800000	13600000	11900000
pmb0711	Quercetin 7-O-rutinoside	Flavonol	2260000	2560000	2600000
pmb0712	Tricin 5-O-hexosyl-O-hexoside	Flavone	77900	78200	132000
pmb0713	Tricin 7-O-hexosyl-O-hexoside	Flavone	226000	203000	209000
pmb0716	Tricin di-O-hexoside	Flavone	95100	59500	80300
pmb0720	Tricin O-malonylhexoside	Flavone	24000000	20200000	16700000
pmb0733	Tricin 5-O-rutinoside	Flavone	178000	171000	136000
pmb0735	Tricin O-glucuronic acid	Flavone	820000	596000	587000
pmb0736	Tricin 7-O-hexoside	Flavone	938000	906000	909000
pmb0746	Tricin 4'-O-β-guaiacylglycerol	Flavonolignan	212000	207000	170000
pmb0835	Gallocatechin-gallocatechin	flavanol	1200000	1330000	1140000
pmb2586	Gallocatechin-catechin	flavanol	356000	346000	326000
pmb2831	Protocatechuic acid O-glucoside	flavanol	59700	46300	73100
pmb2850	Tricin	Flavone	524000	533000	513000
pmb2957	Cyanidin O-syringic acid	Anthocyanins	21800	24500	20800
pmb2959	Cyanidin O-acetylhexoside	Anthocyanins	48000	38400	38100
pmb2962	Pelargonidin O-acetylhexoside	Anthocyanins	3260	3730	3020
pmb2970	Hesperetin O-hexosyl-O-hexoside	Flavanone	2570	1990	2930
pmb2973	Chrysoeriol 6-C-pentosyl-O-rutinoside	Flavone C-glycosides	29900	26500	22300
pmb2976	Chrysoeriol C-pentosyl-O-hexosyl-O-hexoside	Flavone C-glycosides	1710000	1740000	1580000
pmb2978	Apigenin O-hexosyl-O-pentoside	Flavone	328000	321000	401000
pmb2981	Apigenin C-hexosyl-O-rutinoside	Flavone C-glycosides	8370	9	4850
pmb2984	Acetyl-eriodictyol O-hexoside	Flavone	159000	191000	208000
pmb2987	Acacetin O-acetyl hexoside	Flavone	40700	47700	36600
pmb2988	Luteolin O-hexosyl-O-gluconic acid	Flavone	25000000	18100000	18800000
pmb2992	Acacetin O-glucuronic acid	Flavone	1330000	881000	987000
pmb2999	Chrysoeriol 5-O-hexoside	Flavone	1740000	2580000	2910000
pmb3000	Chrysoeriol O-acetylhexoside	Flavone	259000	145000	252000
pmb3005	Chrysoeriol O-rhamnosyl-O-glucuronic acid	Flavone	115000	122000	109000
pmb3013	Isorhamnetin O-acetyl-hexoside	Flavonol	1050000	1220000	1100000
pmb3014	Luteolin O-eudesmic acid-O-hexoside	Flavone	22500	29300	27400
pmb3023	Eriodictyol C-hexoside	Flavone C-glycosides	9400000	11600000	10500000
pmb3026	Quercetin O-acetylhexoside	Flavonol	2780000	2450000	2970000
pmb3028	Tricin O-sinapic acid	Flavone	2760000	3370000	3020000
pmb3041	Tricin O-saccharic acid	Flavone	945000	1220000	964000
pmb3042	Tricin 5-O-hexoside	Flavone	143000	175000	159000
pmb3047	Tricin 4'-O-(syringyl alcohol) ether 5-O-hexoside	Flavonolignan	24400	33500	39900
pmb3114	Epicatechin-epiafzelechin	flavanol	59600	62300	60200
pmb3894	Di-O-methylquercetin	Flavonol	54100000	60500000	58000000
pmc1990	4'-Hydroxy-5,7-dimethoxyflavanone	Flavanone	118000	68700	87600
pme0001	Hesperetin 7-O-neohesperidoside (Neohesperidin)	Flavanone	122000000	113000000	113000000
pme0088	Luteolin	Flavone	1910000	1960000	1900000
pme0199	Quercetin	Flavonol	19400000	20200000	20900000
pme0200	Kaempferol	Flavonol	330000	382000	329000
pme0202	Quercetin 3-O-rutinoside (Rutin)	Flavonol	17600000	16200000	15900000
pme0208	Amentoflavone	Flavone	98300	42600	92100
pme0321	Kaempferol 7-O-rhamnoside	Flavonol	10800000	12900000	11500000
pme0324	Chrysin	Flavone	14800	20000	13400
pme0330	Naringenin 7-O-neohesperidoside (Naringin)	Flavanone	2700000	2930000	2780000
pme0332	Apigenin 7-O-neohesperidoside (Rhoifolin)	Flavone	739000	784000	430000
pme0359	Apigenin 5-O-glucoside	Flavone	95500	111000	125000
pme0361	Quercetin 3-alpha-L-arabinofuranoside (Avicularin)	Flavonol	722000	709000	568000
pme0363	Chrysoeriol	Flavone	13800000	15400000	14400000
pme0367	Apigenin 7-rutinoside (Isorhoifolin)	Flavone	4790000	4150000	3700000
pme0369	Kaempferol 3-O-rutinoside (Nicotiflorin)	Flavonol	742000	602000	591000
pme0371	Naringenin 7-O-glucoside (Prunin)	Flavanone	7300000	9450000	8790000
pme0377	Naringenin	Flavanone	10100000	11500000	10300000
pme0379	Apigenin	Flavone	5670000	6250000	5800000
pme0421	Phloretin	Flavanone	47300	82100	78600
pme0435	Procyanidin B2	flavanol	5550	9280	7350
pme0442	Delphinidin	Anthocyanins	751000	686000	700000
pme0443	Malvidin 3-O-galactoside	Anthocyanins	156000	207000	162000
pme0444	Malvidin 3-O-glucoside (Oenin)	Anthocyanins	491000	651000	577000
pme1398	Delphinidin 3-O-glucoside (Mirtillin)	Anthocyanins	973000	543000	785000
pme1486	Epigallate catechin gallate (EGCG)	flavanol	9	4590	9
pme1500	Kumatakenin	Flavonol	5530	6130	4590
pme1510	Baicalein (5,6,7-Trihydroxyflavone)	Flavone	78200	79700	81600
pme1514	Epigallocatechin (EGC)	flavanol	8050	7040	11000
pme1518	Nobiletin	Flavone	87000	105000	86500
pme1524	Dihydroquercetin (Taxifolin)	Flavonol	381000	335000	198000
pme1535	(+)-Gallocatechin (GC)	flavanol	8670	8490	14500
pme1539	Isorhamnetin 3-O-neohesperidoside	Flavonol	1930000	2140000	2010000
pme1544	Acacetin	Flavone	8660	9080	7880
pme1547	Baicalein-7-O-glucuronide (Baicalin)	Flavone	1200000	941000	895000
pme1550	Tangeretin	Flavone	46500	58600	48400
pme1551	Myricetin 3-O-rhamnoside (Myricitrin)	Flavonol	19200	23800	36600
pme1562	Epicatechin gallate (ECG)	flavanol	193000	214000	208000
pme1568	Orobol (5,7,3',4'-tetrahydroxyisoflavone)	Isoflavone	324000	367000	340000
pme1578	Genistein (4',5,7-Trihydroxyisoflavone)	Isoflavone	135000	128000	123000
pme1580	Eriodictyol	Flavanone	4220000	4890000	4320000
pme1587	Daidzein 7-O-glucoside (Daidzin)	Isoflavone	88500	104000	111000
pme1588	Isorhamnetin	Flavonol	258000	274000	260000
pme1598	Hesperetin 5-O-glucoside	Flavanone	23400000	31900000	31900000
pme1606	Kaempferol 3-O-robinobioside (Biorobin)	Flavonol	18700000	19200000	18500000
pme1611	Isohemiphloin	Alkaloids	86800	75600	78100
pme1624	Isovitexin	Flavone C-glycosides	3240000	4660000	3660000
pme1773	Cyanidin 3-O-rutinoside (Keracyanin)	Anthocyanins	2930000	1950000	2130000
pme1777	Cyanidin 3,5-O-diglucoside (Cyanin)	Anthocyanins	28000	32100	32700
pme1824	Protocatechuic acid	flavanol	9	9	17000
pme2319	Hesperetin	Flavanone	94300	99500	96200
pme2457	Luteolin 7-O-glucoside (Cynaroside)	Flavone	9650000	11000000	10700000
pme2482	Protocatechuic aldehyde	flavanol	187000	311000	264000
pme2491	Kaempferol 3,7-dirhamnoside (Kaempferitrin)	Flavonol	57300	78900	81000
pme2898	Dihydromyricetin	Flavonol	551000	669000	518000
pme2949	Hesperetin 7-rutinoside (Hesperidin)	Flavanone	35400000	37200000	39100000
pme2960	Naringenin chalcone	Flavanone	10200000	11600000	9480000
pme2963	Aromadedrin (Dihydrokaempferol)	Flavonol	1910000	2250000	2130000
pme2975	Icariin (kaempferol 3,7-O-diglucoside 8-prenyl derivative)	Flavonol	342000	400000	374000
pme2979	Pinocembrin (Dihydrochrysin)	Flavanone	3920	7150	5090
pme3130	Quercetin 4'-O-glucoside (Spiraeoside)	Flavonol	572000	761000	708000
pme3137	3-Hydroxyflavone	Flavonol	124000	161000	139000
pme3210	Genistein 7-O-Glucoside (Genistin)	Isoflavone	372000	498000	470000
pme3212	Quercetin 3-O-glucoside (Isotrifoliin)	Flavonol	680000	696000	948000
pme3217	Isoliquiritigenin	Flavanone	16500	18600	9
pme3227	Vitexin 2''-O-beta-L-rhamnoside	Flavone C-glycosides	959000	993000	639000
pme3237	Liquiritigenin	Flavanone	34800	56500	47700
pme3250	Biochanin A	Isoflavone	9150	14400	8450
pme3256	Delphinidin 3-O-rutinoside (Tulipanin)	Anthocyanins	220000	160000	184000
pme3263	2'-Hydroxydaidzein	Isoflavone	71500	78200	68100
pme3267	Kaempferol 3-O-galactoside (Trifolin)	Flavonol	41100000	42200000	45800000
pme3279	2'-Hydroxygenistein	Isoflavone	18300000	20700000	13700000
pme3282	Afzelechin (3,5,7,4'-Tetrahydroxyflavan)	flavanol	147000	205000	150000
pme3292	Prunetin	Isoflavone	11200	13600	11100
pme3297	Kaempferol 3-O-rhamnoside (Kaempferin)	Flavonol	21900000	23900000	26500000
pme3300	Tricetin	Flavone	218000	208000	235000
pme3391	Petunidin 3-O-glucoside	Anthocyanins	69300	92300	68400
pme3396	Fustin	Flavonol	210000	333000	287000
pme3399	Sissotrin	Isoflavone	420000	498000	513000
pme3404	Syringetin	Flavonol	9	10900	9
pme3442	Quercetin 7-O-β-D-Glucuronide	Flavonol	1050000	676000	787000
pme3449	Rotenone	Isoflavone	9	9	9
pme3461	Homoeriodictyol	Flavanone	455000	464000	444000
pme3464	Isosakuranetin (4'-Methylnaringenin)	Flavanone	2190	2600	1470
pme3469	Kaempferol-3-O-robinoside-7-O-rhamnoside (Robinin)	Flavonol	344000	409000	305000
pme3475	Butin	Flavone	9150000	10500000	9430000
pme3484	Myricetin 3-O-galactoside	Flavonol	656000	685000	637000
pme3502	Formononetin 7-O-glucoside (Ononin)	Isoflavone	189000	272000	270000
pme3505	Xanthohumol	Flavanone	2650	3930	2220
pme3514	Morin	Flavonol	20900000	19100000	20100000
pme3609	Cyanidin	Anthocyanins	2780000	2730000	2730000

## Sheet: Table S7
Table S7 Primers used in the experiment and sequence details of CtOGT1
	Forward primer (5'-3')	Reverse primer (5'-3')
CtOGT1-cloning	ATGGAATCAGCCACGGTGGTT	TCATTTCAAAATTTCATTTTCC
qCtOGT1	GCCAACAACCGAATACCA	AACAAGGGCAAATCAGCA
qCt25S	GGAGGTTGAGGGAAAAGGAG	GTGACCTCGTCACCCGTAGT
CtOGT1-pDONR	GGGGACAAGTTTGTACAAAAAAGCAGGCTTA ATGACCGGCCACCGGAAAATC	GGGGACCACTTTGTACAAGAAAGCTGGGTATCAAATACCATCCAAGAAAGC
CtOGT1-pET32a	CGCGGATCCATGACCGGCCACCGGAAAATC	CCCAAGCTTAATACCATCCAAGAAAGCTTC
Sequence details of CtOGT1
Nucleic acid sequence (CDS)	ATGGAATCAGCCACGGTGGTTATGTATCCTTCGCCGGAAATGGGCCACCTGGTTCCGATGGTGGAGCTCGGGAAGCTAATTCACACCCATCATCCCTCCCTTTCCATCGTCATGATCATTGCTCTGCCACCATCCAAGACCGCCGGTCCTACCACCATCGGAAAATACATCGACGCCACCGCTGCCGCCACCCCCTTCATCACCTTCCGCCACCTCCCACCCGTCGCTCTGCCACCGGAGCTATCCTCCCACTTCTTCGTGGACCTCTTCTTCGAGATCCCGCAGCTCTACAACCCGAAACTCCACGACGCCCTCGTCGCCATCTCCGCTGAATCCGCCCTCAAATGCATCGTCCTCGACTTCTTCACGACCGCCGCTTTCGAAGTCTCGAAAGCGATC…
Amino acid sequence	MESATVVMYPSPEMGHLVPMVELGKLIHTHHPSLSIVMIIALPPSKTAGPTTIGKYIDATAAATPFITFRHLPPVALPPELSSHFFVDLFFEIPQLYNPKLHDALVAISAESALKCIVLDFFTTAAFEVSKAIGLPTYYFFTSGASGLCNFLHLPTLRKTTPDDFHGLDVYLEVPGIPPMHTSDMPGNLFDKYFVSAAGDIAESSGIIVNGFAGLEERAVEALRDGKCIPDHPTPPVYVIGPLIAAGGGGDQAGHGEDECLRWLDSQPSKSVVFLCFGSRGVFKREQLKEIAIGLEKSGQRFLWVVRDPPPADENELSSGDFDLEGFVARTVGKGMVVKNWAPQAAILGHDSVGGFVSHCGWNSALEAVVSGVPMVAWPLYAEQTMNKVYLVKEIKVAV…
